# Supplementary material for: Short-read RNA-seq yields lower estimates of A-to-I RNA editing levels than long-read cDNA sequencing
Source: Adv Biotechnol (Singap). 2026 Jul 22;4(3):27. doi: 10.1007/s44307-026-00123-w (PMC13391985; doi:10.1007/s44307-026-00123-w)
Supplement: Supplementary file 2 — Supplementary Material 2. [file 44307_2026_123_MOESM2_ESM.xlsx]

## Sheet: NGS RNA-seq
Table S1. The statistics of NGS and LRS RNA-seq performed in this study.
Cell line	Replicates	Platform	Selection	Layout	Raw read count	Clean read count	Uniquely mapping rate (%)	Multiply mapping rate (%)
HEK293T	Rep1	Illumina NovaSeq 6000	polyA-selected	PAIRED	37573526	23470351	87.1	6.74
HEK293T	Rep2	Illumina NovaSeq 6000	polyA-selected	PAIRED	37565159	23189369	86.93	6.61
HEK293T	Rep3	Illumina NovaSeq 6000	polyA-selected	PAIRED	37308729	22997234	86.98	6.86
HEK293T	Rep1	Illumina NovaSeq 6000	rRNA-depleted	PAIRED	60875195	56531190	82.92	6.08
HEK293T	Rep2	Illumina NovaSeq 6000	rRNA-depleted	PAIRED	63856518	59395924	83.06	6.19
HEK293T	Rep3	Illumina NovaSeq 6000	rRNA-depleted	PAIRED	59993379	56125322	83.7	6.3
U2OS	Rep1	Illumina NovaSeq 6000	polyA-selected	PAIRED	63741502	27125261	91.58	6.76
U2OS	Rep2	Illumina NovaSeq 6000	polyA-selected	PAIRED	58374741	26547376	91.56	6.85
U2OS	Rep3	Illumina NovaSeq 6000	polyA-selected	PAIRED	58303112	25071185	91.47	6.92
U2OS	Rep1	Illumina NovaSeq 6000	rRNA-depleted	PAIRED	57951142	59306866	80.98	7.21
U2OS	Rep2	Illumina NovaSeq 6000	rRNA-depleted	PAIRED	53011543	54208809	79.66	6.52
U2OS	Rep3	Illumina NovaSeq 6000	rRNA-depleted	PAIRED	53142325	54305842	80.18	6.64

## Sheet: LRS RNA-seq
Cell line	Replicates	Platform	Selection	Layout	Raw read count	Clean read count	Mapping rate (%)
HEK293T	Rep1	Oxford Nanopore Technologies	polyA-selected	SINGLE	11791664	10782769	98.24
HEK293T	Rep2	Oxford Nanopore Technologies	polyA-selected	SINGLE	11758938	10942752	98.16
U2OS	Rep1	Oxford Nanopore Technologies	polyA-selected	SINGLE	12044385	10981182	87.69
U2OS	Rep2	Oxford Nanopore Technologies	polyA-selected	SINGLE	13585251	12600499	87.55
