# Supplementary material for: Short-read RNA-seq yields lower estimates of A-to-I RNA editing levels than long-read cDNA sequencing
Source: Adv Biotechnol (Singap). 2026 Jul 22;4(3):27. doi: 10.1007/s44307-026-00123-w (PMC13391985; doi:10.1007/s44307-026-00123-w)
Supplement: Supplementary file 3 — Supplementary Material 3. [file 44307_2026_123_MOESM3_ESM.xlsx]

## Sheet: A-to-I RNA editing levels
Table S2. The comparison of A-to-I RNA editing quantification among LRS, NGS, amplicon (RNA) and amplicon (DNA).
A-to-I RNA editing sites	Type	LRS (%)	NGS (%)	Amplicon (RNA, %)	Amplicon (DNA, %)
chr5_+_175806265	﻿Alu	79.0698	63.4783	70.4	0.4
chr15_+_50658790	﻿Alu	66.6667	50.7463	76.1	0.1
chr22_-_31058785	﻿Alu	77.7778	41.9355	76.6	0.3
chr1_+_113513132	﻿Alu	68.75	39.0244	34.2	0.8
chrX_+_84346959	﻿Alu	57.8947	37.8277	57.5	0
chr1_+_113513095	﻿Alu	48.1481	37.5	41.3	0.3
chr1_-_10520067	﻿Alu	47.4359	30.303	69.7	0.1
chr1_+_113513105	﻿Alu	52.5	28.5714	13.9	0.1
chr5_+_175806216	﻿Alu	64.2857	24.183	67.3	0.7
chr15_+_50658860	﻿Alu	53.7313	23.3333	36.6	0.2
chr15_+_50658828	﻿Alu	35.2941	22.9508	47.8	0.3
chr15_+_50658632	﻿Alu	63.0435	21.7949	42.4	0.2
chr15_+_50658718	﻿Alu	49.1525	21.5385	47.1	0.2
chr1_-_10520099	﻿Alu	37.3541	20.7627	33.3	0.5
chr1_+_113513174	﻿Alu	43.5484	14.8936	37.2	0.1
chr1_+_179326922	﻿Alu	26.087	14.1176	23.4	0
chr1_-_10520076	﻿Alu	23.7762	13.2353	19.4	0.2
chr15_+_50658646	﻿Alu	48.9362	12.5	17.6	0.1
chr22_-_31058634	﻿Alu	28.9474	11.5385	22.2	0.1
chr22_-_31058611	﻿Alu	26.3158	11.1111	15.3	0
chr15_+_50658844	﻿Alu	22.3881	10.9091	18.7	0.1
chr1_+_113513050	﻿Alu	42.5926	10.8696	4.3	0.3
chr1_-_10520683	﻿Alu	19.8413	9.16667	24.3	0.2
chrX_+_84346982	﻿Alu	28.5714	9.12548	37.5	0
chr15_+_50658742	﻿Alu	39.2157	9.09091	15	0.3
chr1_+_113513192	﻿Alu	44.2308	8	14.3	0
chr22_-_31058759	﻿Alu	18.75	7.54717	25.9	0.1
chr15_+_50658750	﻿Alu	27.7778	6.77966	21.9	0.2
chr22_-_31058694	﻿Alu	17.6471	6.66667	11.7	0.1
chrX_+_84346983	﻿Alu	38.1579	6.01504	35.1	0
chr6_-_160101733	﻿Alu	21.0526	5.8296	15.4	0.2
chr15_-_42831147	﻿Alu	41.4634	5.26316	16.4	0.1
chr6_-_160101723	﻿Alu	38.8235	4.04624	30	0.1
chr22_-_31058775	﻿Alu	19.3548	3.07692	9.5	0.3
chr15_+_50658793	﻿Alu	14.0351	2.98507	9.4	0
chr15_+_50658813	﻿Alu	18.5185	2.94118	12.5	0.3
chr1_+_113513019	﻿Alu	14.0625	2.77778	4.9	0.4
chrX_+_84346245	﻿Alu	12.9032	2.55319	13.4	0
chr1_+_179326939	﻿Alu	18.6047	2.35294	1.4	0
chrX_+_84346976	﻿Alu	12.3288	2.27273	4.3	0
chr6_-_160101724	﻿Alu	20.8333	2.07373	23.7	0.1
chr15_-_42831138	﻿Alu	23.8095	1.66667	19.8	0.3
chr15_-_42831139	﻿Alu	18.6047	1.66667	42.1	0.2
chr15_+_50658654	﻿Alu	20	1.42857	34.9	0.4
chr6_-_160101802	﻿Alu	14.4828	1.14613	10.8	0.1
chr1_+_148595436	﻿Repetitive non-Alu	69.697	43.956	66.7	0.8
chr1_+_148595576	﻿Repetitive non-Alu	64.2857	40.0778	59.5	0.7
chr1_+_144829809	﻿Repetitive non-Alu	46.1538	35.7576	49.6	0.5
chr1_+_148595454	﻿Repetitive non-Alu	65.7895	26.9231	56.5	0.3
chr1_+_148595439	﻿Repetitive non-Alu	45.2381	13.0841	29.5	0.3
chr14_-_53109732	﻿Repetitive non-Alu	33.3333	11.1913	24.1	0
chr1_+_148595482	﻿Repetitive non-Alu	31.8182	5.71429	21.9	1.3
chr1_+_148595664	﻿Repetitive non-Alu	16.129	4.86891	8.7	0
chr1_+_148595432	﻿Repetitive non-Alu	40	3.37079	20.2	0
chr1_+_148595503	﻿Repetitive non-Alu	15.5556	2.23464	7.8	0
chr1_-_55222909	﻿Repetitive non-Alu	10.6322	0.591716	0.8	0
chr12_-_123464279	﻿Nonrepetitive	75.8621	57.5221	70.8	60
chr6_-_159395365	﻿Nonrepetitive	67.4419	55.7377	70.2	0
chr9_-_33042267	﻿Nonrepetitive	60.8	40.7407	89.2	0
chr9_-_33042295	﻿Nonrepetitive	71.7742	38.5965	91.3	0
chr1_+_144829580	﻿Nonrepetitive	62.1622	37.1069	56.8	0
chr9_-_33042299	﻿Nonrepetitive	53.9062	37.037	79.3	0
chr1_-_214529725	﻿Nonrepetitive	48.1481	36.9231	50	0
chr9_-_33042313	﻿Nonrepetitive	46.2185	26.2295	71.8	0
chrX_+_84346786	﻿Nonrepetitive	45.1613	23.3333	87.4	0
chrX_+_84346348	﻿Nonrepetitive	37.5	22.9839	60.3	0
chrX_+_84346892	﻿Nonrepetitive	41.6667	22.2222	78.4	0
chrX_+_84346285	﻿Nonrepetitive	51.6129	21.4286	66.5	1.5
chrX_+_84346887	﻿Nonrepetitive	35.2941	21.25	65.3	0
chr9_-_33042330	﻿Nonrepetitive	43.0769	19.3548	79.7	0
chrX_+_84346288	﻿Nonrepetitive	41.9355	19.3237	53.5	1.5
chrX_+_84346877	﻿Nonrepetitive	61.9048	17.5214	85.3	0
chr1_+_144829598	﻿Nonrepetitive	53.8462	16.9399	55.3	0.6
chrX_+_84346943	﻿Nonrepetitive	30.6122	13.5246	35	0
chrX_+_84346290	﻿Nonrepetitive	34.375	11.4833	48.3	0
chr1_-_214529774	﻿Nonrepetitive	24.5283	10.1562	23.1	0
chrX_+_84346279	﻿Nonrepetitive	22.5806	9.50226	33.7	0
chrX_+_84346832	﻿Nonrepetitive	21.4286	7.30769	20.7	0
chr1_+_179327011	﻿Nonrepetitive	17.2414	4.66321	21.7	0
chr9_-_33042258	﻿Nonrepetitive	36	3.92157	60.8	0
chrX_+_84346869	﻿Nonrepetitive	14.2857	3.2491	9.6	1.1
chr1_+_179326296	﻿Nonrepetitive	16.6667	2.99401	32.5	0
chr1_+_179325626	﻿Nonrepetitive	23.5075	2.8169	30.7	0
chrX_+_84346851	﻿Nonrepetitive	15.625	2.62172	17.1	0
chr5_+_112228323	﻿Nonrepetitive	14.8438	2.32558	21.4	0
chr6_-_159395319	﻿Nonrepetitive	15.3846	2.10526	11.9	0.2
chrX_+_84346868	﻿Nonrepetitive	12.9032	1.44404	10.7	0

## Sheet: Primers
Amplicon position	F primer	R primer
chr1:10519729-10520588	GAAACGTGTTTTTACTAAAAGTACAAAAAAC	ACCATGCCTGGCTAACTTAAATTTTTTTTTT
chr1:55222533-55223235	TCATGTTAGGGAAATCAATTTTTATCTAGTC	GACTTTATTAAATCAATAGAACGGGATCTCA
chr1:113512765-113513594	ACTTCATCTTTTGCACTAAACAGCCTTCAG	TGGATGGCTACACTGATATGTTACCCATT
chr1:144829186-144829997	TCATTCTTCGTGTCTTCAGTGTTGGCTT	CCTAGACCCCTCCTTAACCAAGTAACC
chr1:148595044-148595843	ATTCTTTGTGTCTTCAGTGTTGGCTTGT	TCCTTAACCAAGTAACCAGTCCTGATATCAT
chr1:179325206-179325995	AAAATCTCTTGCTAATGTTTCAGGAAGATTT	AAAAAACAAATAAATTAGCTGGGTGTGGTGG
chr1:179325828-179326533	ATACTTTGTTTTTGTTTTTAAAGAGACAGGG	AAACCCCATCTCTACTAAAAACACAAAAATT
chr1:179326635-179327444	AAAGTGAATGTTTTGGGTGAAGTTTATATAA	TGTAGTAATGTAGAAATAAGGAAGAGAGCAC
chr1:214529377-214530092	AAGGCATTTAGCTACATAACAGGGGTC	CACGCCTGGCTAATTTTTGTACTTTTTGTAG
chr12:123464279-123464645	AAACTCAAGACTGCAATATGGAAGCCC	CCTTGGTCTGGGGGCAGAAATAAAAT
chr14:53109324-53111141	ACACATTTTTAAAAATTGTGTTAAGTCTATG	AACTGACTTTCAAATGATTGAGGAAAAATTT
chr15:42830752-42831552	CACCACGCCCAGCTAATTTTTGTATTTTTAG	CCTCTGCCTGGCTCCATTTTTTTATC
chr15:50658210-50659034	ATTTTTATCAGGGTGTGAAGAAAGATTTTCA	CTAGGAATTTGATGCTGCAGCAAGC
chr22:31058349-31059182	ATAAATTTTCTGCCCTGTGAGTGACACT	AGACCTGATGTTAGGCCTGTTTTTCTC
chr5:112227919-112228718	AAACATAATTTCCCAACATCTAGTCCTACCC	CGACTTCGGCACCTAGAGGAACTTT
chr5:175805872-175806632	CAACAGAGCGAGACTCTGTCTCAAAA	ATGGCATTAACTGCTCTATTTAAAAAGGACT
chr6:159394916-159395711	ACACTGAACTGGTTAAGCTTAATTGCAATCC	CTCCTGGGTTCAAGTGATTCTTATGCC
chr6:160101312-160102129	TTTGCCATGTTGTTTCATCATCTGCCTA	TTCCTTAGAGAGGCAAGCAGTAATCTTACAT
chr9:33041891-33042698	ATCATTTTGATGCTTAGGCTACACCCA	CTTAGACAAATGCATTGAGGCAGAAAC
chrX:84345941-84346691	AAAAAAATGAAGGTATTTGGTATGGCCGG	CTCTTTGGTTGTACTTATCTTAGGGAAGATA
chrX:84346385-84347187	TACTTATGAAAAACTAGCAAGTGATAGCTGG	ATCCAAAAGAGCAGATAATTTAAAAGTCACT
chrX:84346493-84347272	GAATAATTTTTGTGTAGTTTCTATGCCCATG	CTTTTATTTTGAAACAGATTTTGTAGCTCTA
