# Supplementary material for: Short-read RNA-seq yields lower estimates of A-to-I RNA editing levels than long-read cDNA sequencing
Source: Adv Biotechnol (Singap). 2026 Jul 22;4(3):27. doi: 10.1007/s44307-026-00123-w (PMC13391985; doi:10.1007/s44307-026-00123-w)
Supplement: Supplementary file 4 — Supplementary Material 4. [file 44307_2026_123_MOESM4_ESM.xlsx]

## Sheet: HEK293T
Table S3. The list of NGS RNA-seq used in Figure 3, S11 and S12.
Run	SRA study	Platform	Layout
SRR22315104	SRP408283	Illumina NovaSeq 6000	PAIRED
SRR22315105	SRP408283	Illumina NovaSeq 6000	PAIRED
SRR22315106	SRP408283	Illumina NovaSeq 6000	PAIRED
SRR22315107	SRP408283	Illumina NovaSeq 6000	PAIRED
SRR8383344	SRP175017	HiSeq X Ten	PAIRED
SRR8383345	SRP175017	HiSeq X Ten	PAIRED
SRR9661672	SRP213924	Illumina HiSeq 2500	PAIRED
SRR9661674	SRP213924	Illumina HiSeq 2500	PAIRED
SRR9661677	SRP213924	Illumina HiSeq 2500	PAIRED
SRR9661678	SRP213924	Illumina HiSeq 2500	PAIRED
SRR9661680	SRP213924	Illumina HiSeq 2500	PAIRED
SRR9661683	SRP213924	Illumina HiSeq 2500	PAIRED
SRR12074066	SRP241175	HiSeq X Ten	PAIRED
SRR12074067	SRP241175	HiSeq X Ten	PAIRED
SRR12341244	SRP247151	Illumina HiSeq 2500	PAIRED
SRR12341245	SRP247151	Illumina HiSeq 2500	PAIRED
SRR12341246	SRP247151	Illumina HiSeq 2500	PAIRED
SRR12879058	SRP247494	Illumina HiSeq 3000	PAIRED
SRR11452612	SRP254638	NextSeq 500	PAIRED
SRR11452613	SRP254638	NextSeq 500	PAIRED
SRR12332612	SRP273753	Illumina HiSeq 4000	PAIRED
SRR12332613	SRP273753	Illumina HiSeq 4000	PAIRED
SRR12407378	SRP276619	Illumina HiSeq 3000	PAIRED
SRR12407379	SRP276619	Illumina HiSeq 3000	PAIRED
SRR12463396	SRP277841	NextSeq 500	PAIRED
SRR12463397	SRP277841	NextSeq 500	PAIRED
SRR12463398	SRP277841	NextSeq 500	PAIRED
SRR12463660	SRP277850	Illumina HiSeq 3000	PAIRED
SRR12463661	SRP277850	Illumina HiSeq 3000	PAIRED
SRR18911641	SRP308402	Illumina NovaSeq 6000	PAIRED
SRR18911642	SRP308402	Illumina NovaSeq 6000	PAIRED
SRR18911643	SRP308402	Illumina NovaSeq 6000	PAIRED
SRR15425654	SRP332263	Illumina HiSeq 4000	PAIRED
SRR15425655	SRP332263	Illumina HiSeq 4000	PAIRED
SRR15425656	SRP332263	Illumina HiSeq 4000	PAIRED
SRR15425657	SRP332263	Illumina HiSeq 4000	PAIRED
SRR16495650	SRP342249	NextSeq 550	PAIRED
SRR16495651	SRP342249	NextSeq 550	PAIRED
SRR16495652	SRP342249	NextSeq 550	PAIRED
SRR18074815	SRP358067	HiSeq X Ten	PAIRED
SRR18074813	SRP358067	HiSeq X Ten	PAIRED
SRR18074814	SRP358067	HiSeq X Ten	PAIRED
SRR18074816	SRP358067	HiSeq X Ten	PAIRED
SRR19347619	SRP376425	Illumina HiSeq 2500	PAIRED
SRR19347623	SRP376425	Illumina HiSeq 2500	PAIRED
SRR19347629	SRP376425	Illumina HiSeq 2500	PAIRED
SRR24927234	SRP443938	Illumina HiSeq 4000	PAIRED
SRR24927235	SRP443938	Illumina HiSeq 4000	PAIRED
SRR10590683	SRP234809	NextSeq 500	SINGLE
SRR10590685	SRP234809	NextSeq 500	SINGLE
SRR10803512	SRP239057	Illumina HiSeq 2500	PAIRED
SRR10803513	SRP239057	Illumina HiSeq 2500	PAIRED
SRR10859259	SRP240955	Illumina HiSeq 2500	SINGLE
SRR10859260	SRP240955	Illumina HiSeq 2500	SINGLE
SRR10859265	SRP240955	Illumina HiSeq 2500	SINGLE
SRR10859266	SRP240955	Illumina HiSeq 2500	SINGLE
SRR10859267	SRP240955	Illumina HiSeq 2500	SINGLE
SRR12081762	SRP268625	HiSeq X Ten	PAIRED
SRR12491279	SRP278354	Illumina NovaSeq 6000	PAIRED
SRR12491280	SRP278354	Illumina NovaSeq 6000	PAIRED
SRR12606826	SRP281189	Illumina HiSeq 4000	PAIRED
SRR12606828	SRP281189	Illumina HiSeq 4000	PAIRED
SRR12606831	SRP281189	Illumina HiSeq 4000	PAIRED
SRR12606834	SRP281189	Illumina HiSeq 4000	PAIRED
SRR13310701	SRP299618	Illumina NovaSeq 6000	PAIRED
SRR13310702	SRP299618	Illumina NovaSeq 6000	PAIRED
SRR13387420	SRP300901	HiSeq X Ten	PAIRED
SRR13387421	SRP300901	HiSeq X Ten	PAIRED
SRR13823936	SRP308810	Illumina HiSeq 4000	SINGLE
SRR13823937	SRP308810	Illumina HiSeq 4000	SINGLE
SRR14092628	SRP312564	Illumina HiSeq 2000	PAIRED
SRR14510022	SRP319472	Illumina NovaSeq 6000	SINGLE
SRR14510023	SRP319472	Illumina NovaSeq 6000	SINGLE
SRR14528916	SRP319769	NextSeq 500	PAIRED
SRR14528917	SRP319769	NextSeq 500	PAIRED
SRR14773905	SRP323487	Illumina HiSeq 4000	PAIRED
SRR14773906	SRP323487	Illumina HiSeq 4000	PAIRED
SRR14773907	SRP323487	Illumina HiSeq 4000	PAIRED
SRR14813847	SRP324102	Illumina NovaSeq 6000	PAIRED
SRR14813848	SRP324102	Illumina NovaSeq 6000	PAIRED
SRR14813849	SRP324102	Illumina NovaSeq 6000	PAIRED
SRR16297060	SRP340978	Illumina NovaSeq 6000	PAIRED
SRR16297061	SRP340978	Illumina NovaSeq 6000	PAIRED
SRR16297062	SRP340978	Illumina NovaSeq 6000	PAIRED
SRR16561652	SRP342982	Illumina NovaSeq 6000	SINGLE
SRR16641596	SRP343827	DNBSEQ-G400	PAIRED
SRR16797072	SRP344707	Illumina NovaSeq 6000	PAIRED
SRR16797074	SRP344707	Illumina NovaSeq 6000	PAIRED
SRR16797076	SRP344707	Illumina NovaSeq 6000	PAIRED
SRR16797078	SRP344707	Illumina NovaSeq 6000	PAIRED
SRR16942480	SRP346015	HiSeq X Ten	PAIRED
SRR16942482	SRP346015	HiSeq X Ten	PAIRED
SRR17010787	SRP347298	Illumina HiSeq 4000	PAIRED
SRR17010788	SRP347298	Illumina HiSeq 4000	PAIRED
SRR17010789	SRP347298	Illumina HiSeq 4000	PAIRED
SRR17156184	SRP349639	Illumina NovaSeq 6000	SINGLE
SRR17156185	SRP349639	Illumina NovaSeq 6000	SINGLE
SRR17156186	SRP349639	Illumina NovaSeq 6000	SINGLE
SRR17156187	SRP349639	Illumina NovaSeq 6000	SINGLE
SRR17763854	SRP356860	Illumina HiSeq 2500	PAIRED
SRR17763855	SRP356860	Illumina HiSeq 2500	PAIRED
SRR17763856	SRP356860	Illumina HiSeq 2500	PAIRED
SRR18047859	SRP360069	Illumina HiSeq 2500	PAIRED
SRR18047860	SRP360069	Illumina HiSeq 2500	PAIRED
SRR18047861	SRP360069	Illumina HiSeq 2500	PAIRED
SRR18086467	SRP360744	Illumina HiSeq 2500	PAIRED
SRR18086468	SRP360744	Illumina HiSeq 2500	PAIRED
SRR18329931	SRP364089	Illumina NovaSeq 6000	PAIRED
SRR18329933	SRP364089	Illumina NovaSeq 6000	PAIRED
SRR18329934	SRP364089	Illumina NovaSeq 6000	PAIRED
SRR19619977	SRP379566	Illumina NovaSeq 6000	PAIRED
SRR19619978	SRP379566	Illumina NovaSeq 6000	PAIRED
SRR19619979	SRP379566	Illumina NovaSeq 6000	PAIRED
SRR19866045	SRP383780	Illumina NovaSeq 6000	PAIRED
SRR21903302	SRP402640	Illumina HiSeq 4000	PAIRED
SRR21903304	SRP402640	Illumina HiSeq 4000	PAIRED
SRR22020062	SRP404174	HiSeq X Ten	PAIRED
SRR22020063	SRP404174	HiSeq X Ten	PAIRED
SRR22020064	SRP404174	HiSeq X Ten	PAIRED
SRR22035286	SRP404478	Illumina NovaSeq 6000	PAIRED
SRR22035287	SRP404478	Illumina NovaSeq 6000	PAIRED
SRR22035288	SRP404478	Illumina NovaSeq 6000	PAIRED
SRR22316544	SRP394661	Illumina NovaSeq 6000	PAIRED
SRR22316545	SRP394661	Illumina NovaSeq 6000	PAIRED
SRR22526284	SRP411312	Illumina NovaSeq 6000	PAIRED
SRR22526285	SRP411312	Illumina NovaSeq 6000	PAIRED
SRR22526286	SRP411312	Illumina NovaSeq 6000	PAIRED
SRR22570306	SRP411877	NextSeq 550	SINGLE
SRR22570307	SRP411877	NextSeq 550	SINGLE
SRR22685204	SRP412543	Illumina NovaSeq 6000	PAIRED
SRR22685205	SRP412543	Illumina NovaSeq 6000	PAIRED
SRR22829334	SRP414141	Illumina NovaSeq 6000	PAIRED
SRR22829335	SRP414141	Illumina NovaSeq 6000	PAIRED
SRR22829336	SRP414141	Illumina NovaSeq 6000	PAIRED
SRR23156808	SRP418455	Illumina NovaSeq 6000	PAIRED
SRR23156809	SRP418455	Illumina NovaSeq 6000	PAIRED
SRR23574162	SRP423754	Illumina NovaSeq 6000	PAIRED
SRR23574164	SRP423754	Illumina NovaSeq 6000	PAIRED
SRR25491704	SRP452949	DNBSEQ-T7	PAIRED
SRR25491705	SRP452949	DNBSEQ-T7	PAIRED
SRR25491706	SRP452949	DNBSEQ-T7	PAIRED
SRR387514	SRP009568	Illumina Genome Analyzer IIx	PAIRED
SRR387515	SRP009568	Illumina Genome Analyzer IIx	PAIRED
SRR387516	SRP009568	Illumina Genome Analyzer IIx	PAIRED
SRR387517	SRP009568	Illumina Genome Analyzer IIx	PAIRED
SRR5123527	SRP095457	NextSeq 500	PAIRED
SRR5123528	SRP095457	NextSeq 500	PAIRED
SRR5413179	SRP103010	HiSeq X Ten	PAIRED
SRR5627161	SRP108256	Illumina HiSeq 2500	PAIRED
SRR5765589	SRP110692	Illumina HiSeq 2000	PAIRED
SRR5765590	SRP110692	Illumina HiSeq 2000	PAIRED
SRR5765591	SRP110692	Illumina HiSeq 2000	PAIRED
SRR6296048	SRP125067	HiSeq X Ten	PAIRED
SRR6296049	SRP125067	HiSeq X Ten	PAIRED
SRR6296050	SRP125067	HiSeq X Ten	PAIRED
SRR7988530	SRP164752	Illumina HiSeq 2500	SINGLE
SRR7988532	SRP164752	Illumina HiSeq 2500	SINGLE
SRR7988534	SRP164752	Illumina HiSeq 2500	SINGLE
SRR7988536	SRP164752	Illumina HiSeq 2500	SINGLE
SRR7988538	SRP164752	Illumina HiSeq 2500	SINGLE
SRR7988540	SRP164752	Illumina HiSeq 2500	SINGLE
SRR7988542	SRP164752	Illumina HiSeq 2500	SINGLE
SRR8145460	SRP167457	Illumina HiSeq 4000	SINGLE
SRR8145461	SRP167457	Illumina HiSeq 4000	SINGLE
SRR8200113	SRP169097	NextSeq 500	SINGLE
SRR8200114	SRP169097	NextSeq 500	SINGLE
SRR8200115	SRP169097	NextSeq 500	SINGLE
SRR8200116	SRP169097	NextSeq 500	SINGLE
SRR8200117	SRP169097	NextSeq 500	SINGLE
SRR8200118	SRP169097	NextSeq 500	SINGLE
SRR8550321	SRP169097	NextSeq 500	SINGLE
SRR951066	SRP028814	Illumina HiSeq 2000	PAIRED
SRR960411	SRP029365	Illumina HiSeq 2000	PAIRED
SRR9653789	SRP213663	Illumina HiSeq 2000	PAIRED
SRR9841868	SRP216472	Illumina HiSeq X Ten	PAIRED
SRR9841869	SRP216472	Illumina HiSeq X Ten	PAIRED
SRR9841870	SRP216472	Illumina HiSeq X Ten	PAIRED
SRR9841871	SRP216472	Illumina HiSeq X Ten	PAIRED
SRR9856033	SRP216745	Illumina HiSeq 4000	PAIRED
SRR9019712	SRP195632	Illumina HiSeq 2000	SINGLE
SRR11072751	SRP248416	Illumina HiSeq 3000	SINGLE
SRR11072752	SRP248416	Illumina HiSeq 3000	SINGLE
SRR11072753	SRP248416	Illumina HiSeq 3000	SINGLE
SRR13768011	SRP307678	Illumina HiSeq 3000	PAIRED
SRR13768012	SRP307678	Illumina HiSeq 3000	PAIRED
SRR13768013	SRP307678	Illumina HiSeq 3000	PAIRED
SRR13768014	SRP307678	Illumina HiSeq 3000	PAIRED
SRR15824938	SRP336244	NextSeq 500	SINGLE

## Sheet: U2OS
Run	SRA study	Platform	Layout
SRR6847876	SRP135891	NextSeq 500	PAIRED
SRR7406790	SRP151044	NextSeq 500	SINGLE
SRR7406791	SRP151044	NextSeq 500	SINGLE
SRR11682326	SRP259968	Illumina HiSeq 4000	SINGLE
SRR11682328	SRP259968	Illumina HiSeq 4000	SINGLE
SRR12131333	SRP269651	Illumina HiSeq 2500	PAIRED
SRR12131334	SRP269651	Illumina HiSeq 2500	PAIRED
SRR12131335	SRP269651	Illumina HiSeq 2500	PAIRED
SRR12157989	SRP270334	Illumina NovaSeq 6000	PAIRED
SRR12157990	SRP270334	Illumina NovaSeq 6000	PAIRED
SRR12157991	SRP270334	Illumina NovaSeq 6000	PAIRED
SRR12157992	SRP270334	Illumina NovaSeq 6000	PAIRED
SRR12157993	SRP270334	Illumina NovaSeq 6000	PAIRED
SRR12157994	SRP270334	Illumina NovaSeq 6000	PAIRED
SRR12158004	SRP270334	Illumina NovaSeq 6000	PAIRED
SRR12158005	SRP270334	Illumina NovaSeq 6000	PAIRED
SRR12158006	SRP270334	Illumina NovaSeq 6000	PAIRED
SRR12507062	SRP278596	Illumina HiSeq 1000	SINGLE
SRR12740604	SRP285793	Illumina HiSeq 2000	SINGLE
SRR12740605	SRP285793	Illumina HiSeq 2000	SINGLE
SRR12740606	SRP285793	Illumina HiSeq 2000	SINGLE
SRR12740608	SRP285793	Illumina HiSeq 2000	SINGLE
SRR12740607	SRP285793	Illumina HiSeq 2000	SINGLE
SRR12780497	SRP286531	NextSeq 500	PAIRED
SRR12883520	SRP288295	Illumina NovaSeq 6000	PAIRED
SRR12883521	SRP288295	Illumina NovaSeq 6000	PAIRED
SRR13310585	SRP299611	Illumina HiSeq 4000	PAIRED
SRR13310586	SRP299611	Illumina HiSeq 4000	PAIRED
SRR13310587	SRP299611	Illumina HiSeq 4000	PAIRED
SRR13429087	SRP301619	Illumina HiSeq 2500	PAIRED
SRR13429088	SRP301619	Illumina HiSeq 2500	PAIRED
SRR13429089	SRP301619	Illumina HiSeq 2500	PAIRED
SRR13429090	SRP301619	Illumina HiSeq 2500	PAIRED
SRR13429091	SRP301619	Illumina HiSeq 2500	PAIRED
SRR13429092	SRP301619	Illumina HiSeq 2500	PAIRED
SRR13429093	SRP301619	Illumina HiSeq 2500	PAIRED
SRR13429094	SRP301619	Illumina HiSeq 2500	PAIRED
SRR13429095	SRP301619	Illumina HiSeq 2500	PAIRED
SRR13429096	SRP301619	Illumina HiSeq 2500	PAIRED
SRR13429097	SRP301619	Illumina HiSeq 2500	PAIRED
SRR13429098	SRP301619	Illumina HiSeq 2500	PAIRED
SRR13638376	SRP304846	Illumina HiSeq 1000	PAIRED
SRR13638377	SRP304846	Illumina HiSeq 1000	PAIRED
SRR13638379	SRP304846	Illumina HiSeq 1000	PAIRED
SRR13638380	SRP304846	Illumina HiSeq 1000	PAIRED
SRR13638381	SRP304846	Illumina HiSeq 1000	PAIRED
SRR13638382	SRP304846	Illumina HiSeq 1000	PAIRED
SRR13638383	SRP304846	Illumina HiSeq 1000	PAIRED
SRR13638384	SRP304846	Illumina HiSeq 1000	PAIRED
SRR13638385	SRP304846	Illumina HiSeq 1000	PAIRED
SRR13638386	SRP304846	Illumina HiSeq 1000	PAIRED
SRR13638387	SRP304846	Illumina HiSeq 1000	PAIRED
SRR13848180	SRP309134	NextSeq 500	SINGLE
SRR13848181	SRP309134	NextSeq 500	SINGLE
SRR13848182	SRP309134	NextSeq 500	SINGLE
SRR13848183	SRP309134	NextSeq 500	SINGLE
SRR13848184	SRP309134	NextSeq 500	SINGLE
SRR14166870	SRP313860	Illumina HiSeq 4000	PAIRED
SRR14166871	SRP313860	Illumina HiSeq 4000	PAIRED
SRR14166872	SRP313860	Illumina HiSeq 4000	PAIRED
SRR2002542	SRP057814	Illumina Genome Analyzer IIx	SINGLE
SRR2002543	SRP057814	Illumina Genome Analyzer IIx	SINGLE
SRR2002544	SRP057814	Illumina Genome Analyzer IIx	SINGLE
SRR2002545	SRP057814	Illumina Genome Analyzer IIx	SINGLE
SRR14349210	SRP316771	HiSeq X Ten	SINGLE
SRR14436564	SRP318631	Illumina NovaSeq 6000	PAIRED
SRR14436565	SRP318631	Illumina NovaSeq 6000	PAIRED
SRR14701307	SRP322146	Illumina HiSeq 4000	SINGLE
SRR14701308	SRP322146	Illumina HiSeq 4000	SINGLE
SRR15611790	SRP334111	Illumina NovaSeq 6000	PAIRED
SRR15611791	SRP334111	Illumina NovaSeq 6000	PAIRED
SRR15611798	SRP334111	Illumina NovaSeq 6000	PAIRED
SRR15611799	SRP334111	Illumina NovaSeq 6000	PAIRED
SRR15677321	SRP334915	NextSeq 500	SINGLE
SRR15677322	SRP334915	NextSeq 500	SINGLE
SRR15677323	SRP334915	NextSeq 500	SINGLE
SRR15677324	SRP334915	NextSeq 500	SINGLE
SRR15677325	SRP334915	NextSeq 500	SINGLE
SRR2019270	SRP058310	Illumina HiSeq 2000	SINGLE
SRR17735924	SRP356665	Illumina NovaSeq 6000	PAIRED
SRR17735925	SRP356665	Illumina NovaSeq 6000	PAIRED
SRR17735926	SRP356665	Illumina NovaSeq 6000	PAIRED
SRR17934334	SRP358861	NextSeq 500	SINGLE
SRR17934336	SRP358861	NextSeq 500	SINGLE
SRR17934337	SRP358861	NextSeq 500	SINGLE
SRR17934338	SRP358861	NextSeq 500	SINGLE
SRR18021533	SRP359804	Illumina HiSeq 4000	PAIRED
SRR18021534	SRP359804	Illumina HiSeq 4000	PAIRED
SRR18021535	SRP359804	Illumina HiSeq 4000	PAIRED
SRR18021536	SRP359804	Illumina HiSeq 4000	PAIRED
SRR18021538	SRP359804	Illumina HiSeq 4000	PAIRED
SRR18098348	SRP360913	Illumina HiSeq 4000	SINGLE
SRR19733721	SRP382260	Illumina NovaSeq 6000	PAIRED
SRR19733722	SRP382260	Illumina NovaSeq 6000	PAIRED
SRR19733723	SRP382260	Illumina NovaSeq 6000	PAIRED
SRR19866013	SRP383780	Illumina NovaSeq 6000	PAIRED
SRR19866014	SRP383780	Illumina NovaSeq 6000	PAIRED
SRR21047109	SRP392107	Illumina NovaSeq 6000	PAIRED
SRR21047110	SRP392107	Illumina NovaSeq 6000	PAIRED
SRR21047111	SRP392107	Illumina NovaSeq 6000	PAIRED
SRR22499542	SRP411009	Illumina NovaSeq 6000	PAIRED
SRR22499543	SRP411009	Illumina NovaSeq 6000	PAIRED
SRR2473064	SRP063948	Illumina HiSeq 2000	PAIRED
SRR2473065	SRP063948	Illumina HiSeq 2000	PAIRED
SRR2473066	SRP063948	Illumina HiSeq 2000	PAIRED
SRR23387701	SRP421755	NextSeq 500	SINGLE
SRR23387702	SRP421755	NextSeq 500	SINGLE
SRR23387703	SRP421755	NextSeq 500	SINGLE
SRR24090864	SRP431236	Illumina HiSeq 4000	PAIRED
SRR24090875	SRP431236	Illumina HiSeq 4000	PAIRED
SRR24090876	SRP431236	Illumina HiSeq 4000	PAIRED
SRR24465432	SRP436459	NextSeq 2000	PAIRED
SRR24465436	SRP436459	NextSeq 2000	PAIRED
SRR24465437	SRP436459	NextSeq 2000	PAIRED
SRR24679705	SRP438781	Illumina NovaSeq 6000	PAIRED
SRR2558764	SRP064481	Illumina HiSeq 2000	SINGLE
SRR3509750	SRP064820	Illumina HiSeq 2000	PAIRED
SRR3317823	SRP072710	NextSeq 500	SINGLE
SRR3317824	SRP072710	NextSeq 500	SINGLE
SRR3317833	SRP072710	NextSeq 500	SINGLE
SRR3317834	SRP072710	NextSeq 500	SINGLE
SRR3317838	SRP072710	NextSeq 500	SINGLE
SRR3711076	SRP076943	Illumina HiSeq 2000	SINGLE
SRR3711085	SRP076943	Illumina HiSeq 2000	SINGLE
SRR4348868	SRP090905	Illumina HiSeq 2000	SINGLE
SRR4348869	SRP090905	Illumina HiSeq 2000	SINGLE
SRR4348870	SRP090905	Illumina HiSeq 2000	SINGLE
SRR4348871	SRP090905	Illumina HiSeq 2000	SINGLE
SRR4413995	SRP091382	Illumina HiSeq 2500	SINGLE
SRR4413996	SRP091382	Illumina HiSeq 2500	SINGLE
SRR5163965	SRP096357	Illumina HiSeq 4000	PAIRED
SRR5207289	SRP097912	Illumina HiSeq 2000	SINGLE
SRR5207290	SRP097912	Illumina HiSeq 2000	SINGLE
SRR5207291	SRP097912	Illumina HiSeq 2000	SINGLE
SRR5207292	SRP097912	Illumina HiSeq 2000	SINGLE
SRR5207295	SRP097912	Illumina HiSeq 2000	SINGLE
SRR5207296	SRP097912	Illumina HiSeq 2000	SINGLE
SRR5207297	SRP097912	Illumina HiSeq 2000	SINGLE
SRR5208272	SRP097979	Illumina HiScanSQ	PAIRED
SRR5208273	SRP097979	Illumina HiScanSQ	PAIRED
SRR5356300	SRP102096	Illumina HiSeq 2500	SINGLE
SRR5356301	SRP102096	Illumina HiSeq 2500	SINGLE
SRR5356302	SRP102096	Illumina HiSeq 2500	SINGLE
SRR5356303	SRP102096	Illumina HiSeq 2500	SINGLE
SRR5356304	SRP102096	Illumina HiSeq 2500	SINGLE
SRR5416939	SRP103067	NextSeq 500	SINGLE
SRR5635096	SRP108386	Illumina HiSeq 2000	PAIRED
SRR6039144	SRP117688	Illumina HiSeq 4000	SINGLE
SRR6039145	SRP117688	Illumina HiSeq 4000	SINGLE
SRR6039146	SRP117688	Illumina HiSeq 4000	SINGLE
SRR6039147	SRP117688	Illumina HiSeq 4000	SINGLE
SRR6150387	SRP119610	Illumina HiSeq 2000	SINGLE
SRR6150388	SRP119610	Illumina HiSeq 2000	SINGLE
SRR6150389	SRP119610	Illumina HiSeq 2000	SINGLE
SRR6205333	SRP121022	Illumina HiSeq 2500	SINGLE
SRR6205335	SRP121022	Illumina HiSeq 2500	SINGLE
SRR6205337	SRP121022	Illumina HiSeq 2500	SINGLE
SRR6205339	SRP121022	Illumina HiSeq 2500	SINGLE
SRR6493584	SRP130934	NextSeq 500	PAIRED
SRR6493585	SRP130934	NextSeq 500	PAIRED
SRR6701565	SRP132529	Illumina HiSeq 2500	SINGLE
SRR6701566	SRP132529	Illumina HiSeq 2500	SINGLE
SRR6701567	SRP132529	Illumina HiSeq 2500	SINGLE
SRR6701580	SRP132529	Illumina HiSeq 2500	SINGLE
SRR6701581	SRP132529	Illumina HiSeq 2500	SINGLE
SRR6701582	SRP132529	Illumina HiSeq 2500	SINGLE
SRR6745619	SRP133020	Illumina HiSeq 2500	SINGLE
SRR6745620	SRP133020	Illumina HiSeq 2500	SINGLE
SRR6745621	SRP133020	Illumina HiSeq 2500	SINGLE
SRR6841480	SRP135775	Illumina HiSeq 1500	SINGLE
SRR6841481	SRP135775	Illumina HiSeq 1500	SINGLE
SRR6841482	SRP135775	Illumina HiSeq 1500	SINGLE
SRR7529772	SRP154124	NextSeq 500	SINGLE
SRR7529773	SRP154124	NextSeq 500	SINGLE
SRR7529774	SRP154124	NextSeq 500	SINGLE
SRR7749887	SRP158715	Illumina HiSeq 2500	PAIRED
SRR7749888	SRP158715	Illumina HiSeq 2500	PAIRED
SRR7807576	SRP160397	Illumina HiSeq 2000	SINGLE
SRR7807577	SRP160397	Illumina HiSeq 2000	SINGLE
SRR7807600	SRP160397	Illumina HiSeq 2000	SINGLE
SRR7807601	SRP160397	Illumina HiSeq 2000	SINGLE
SRR7955983	SRP163143	Illumina HiSeq 4000	PAIRED
SRR8079602	SRP166160	Illumina HiSeq 3000	PAIRED
SRR8079605	SRP166160	Illumina HiSeq 3000	PAIRED
SRR1363096	SRP043027	Illumina HiSeq 2000	PAIRED
SRR1363098	SRP043027	Illumina HiSeq 2000	PAIRED
SRR1363099	SRP043027	Illumina HiSeq 2000	PAIRED
SRR1363100	SRP043027	Illumina HiSeq 2000	PAIRED
SRR8439333	SRP179030	Illumina HiSeq 2000	PAIRED
SRR8567619	SRP185707	Illumina HiSeq 4000	PAIRED
SRR8567620	SRP185707	Illumina HiSeq 4000	PAIRED
SRR8567621	SRP185707	Illumina HiSeq 4000	PAIRED
SRR8615692	SRP186687	Illumina HiSeq 2500	PAIRED
SRR8920815	SRP192788	NextSeq 500	SINGLE
SRR8920816	SRP192788	NextSeq 500	SINGLE
SRR8920818	SRP192788	NextSeq 500	SINGLE
SRR9041012	SRP197577	Illumina HiSeq 2500	SINGLE
SRR9103173	SRP199103	NextSeq 500	PAIRED
SRR9103174	SRP199103	NextSeq 500	PAIRED
SRR9103175	SRP199103	NextSeq 500	PAIRED
SRR9103176	SRP199103	NextSeq 500	PAIRED
SRR1528678	SRP044936	Illumina HiSeq 2000	SINGLE
SRR1528684	SRP044936	Illumina HiSeq 2000	SINGLE
SRR10123762	SRP221728	HiSeq X Ten	PAIRED
SRR10123763	SRP221728	HiSeq X Ten	PAIRED
SRR10291973	SRP225889	NextSeq 550	PAIRED
SRR10319889	SRP226501	NextSeq 500	SINGLE
SRR10319890	SRP226501	NextSeq 500	SINGLE
SRR10662942	SRP229977	HiSeq X Ten	PAIRED
SRR10662943	SRP229977	HiSeq X Ten	PAIRED
SRR11537879	SRP233512	NextSeq 500	PAIRED
SRR11537881	SRP233512	NextSeq 500	PAIRED
SRR11537882	SRP233512	NextSeq 500	PAIRED
SRR11537888	SRP233512	NextSeq 500	PAIRED
SRR11537889	SRP233512	NextSeq 500	PAIRED
SRR11537890	SRP233512	NextSeq 500	PAIRED
SRR11537891	SRP233512	NextSeq 500	PAIRED
SRR10546862	SRP233512	NextSeq 500	PAIRED
SRR10546864	SRP233512	NextSeq 500	PAIRED
SRR10546865	SRP233512	NextSeq 500	PAIRED
SRR10546867	SRP233512	NextSeq 500	PAIRED
SRR10546869	SRP233512	NextSeq 500	PAIRED
SRR10546870	SRP233512	NextSeq 500	PAIRED
SRR10546871	SRP233512	NextSeq 500	PAIRED
SRR10546872	SRP233512	NextSeq 500	PAIRED
SRR10546873	SRP233512	NextSeq 500	PAIRED
SRR10546874	SRP233512	NextSeq 500	PAIRED
SRR10546875	SRP233512	NextSeq 500	PAIRED
SRR10673583	SRP237261	Illumina HiSeq 2500	SINGLE
SRR10673584	SRP237261	Illumina HiSeq 2500	SINGLE
SRR10673585	SRP237261	Illumina HiSeq 2500	SINGLE
SRR10849586	SRP240238	Illumina NovaSeq 6000	PAIRED
SRR10849587	SRP240238	Illumina NovaSeq 6000	PAIRED
SRR10849588	SRP240238	Illumina NovaSeq 6000	PAIRED
SRR10849590	SRP240238	Illumina NovaSeq 6000	PAIRED
SRR10849592	SRP240238	Illumina NovaSeq 6000	PAIRED
SRR10849595	SRP240238	Illumina NovaSeq 6000	PAIRED
SRR11041331	SRP247660	NextSeq 500	SINGLE
SRR11041332	SRP247660	NextSeq 500	SINGLE
SRR11041333	SRP247660	NextSeq 500	SINGLE
SRR11041334	SRP247660	NextSeq 500	SINGLE
SRR11041335	SRP247660	NextSeq 500	SINGLE
SRR11041336	SRP247660	NextSeq 500	SINGLE

## Sheet: HeLa
Run	SRA study	Platform	Layout
SRR27639111	SRP484649	Illumina NovaSeq 6000	PAIRED
SRR27639112	SRP484650	Illumina NovaSeq 6000	PAIRED
SRR27639113	SRP484651	Illumina NovaSeq 6000	PAIRED
SRR26924246	SRP473780	Illumina HiSeq 2500	PAIRED
SRR26924248	SRP473780	Illumina HiSeq 2500	PAIRED
SRR26779295	SRP471099	DNBSEQ-T7	PAIRED
SRR26779297	SRP471099	DNBSEQ-T7	PAIRED
SRR26779298	SRP471099	DNBSEQ-T7	PAIRED
SRR26772132	SRP471083	DNBSEQ-T8	PAIRED
SRR26772134	SRP471083	DNBSEQ-T9	PAIRED
SRR26772135	SRP471083	DNBSEQ-T10	PAIRED
SRR26441387	SRP467367	Illuina HiSeg 1500	SINGLE
SRR26441388	SRP467367	Illuina HiSeg 1500	SINGLE
SRR26441389	SRP467367	Illuina HiSeg 1500	SINGLE
SRR26405916	SRP466722	Illumina iSeq 100	PAIRED
SRR26405918	SRP466722	Illumina iSeq 101	PAIRED
SRR26405927	SRP466722	Illumina iSeq 102	PAIRED
SRR26405928	SRP466722	Illumina iSeq 103	PAIRED
SRR26348783	SRP465636	Illumina NovaSeq 6000	PAIRED
SRR26348784	SRP465636	Illumina NovaSeq 6000	PAIRED
SRR26348785	SRP465636	Illumina NovaSeq 6000	PAIRED
SRR26348786	SRP465636	Illumina NovaSeq 6000	PAIRED
SRR26348787	SRP465636	Illumina NovaSeq 6000	PAIRED
SRR25944762	SRP459143	HiSeq X Ten	PAIRED
SRR25944764	SRP459143	HiSeq X Ten	PAIRED
SRR25288049	SRP449618	NextSeq 500	PAIRED
SRR25288050	SRP449618	NextSeq 500	PAIRED
SRR25288051	SRP449618	NextSeq 500	PAIRED
SRR25288055	SRP449618	NextSeq 500	SINGLE
SRR25288056	SRP449618	NextSeq 500	SINGLE
SRR25288057	SRP449618	NextSeq 500	SINGLE
SRR25079797	SRP446675	Illumina NovaSeq 6000	PAIRED
SRR25079798	SRP446675	Illumina NovaSeq 6000	PAIRED
SRR25079799	SRP446675	Illumina NovaSeq 6000	PAIRED
SRR24920381	SRP443696	HiSeq X Ten	PAIRED
SRR24920382	SRP443696	HiSeq X Ten	PAIRED
SRR24920383	SRP443696	HiSeq X Ten	PAIRED
SRR24920384	SRP443696	HiSeq X Ten	PAIRED
SRR24920387	SRP443696	HiSeq X Ten	PAIRED
SRR24920388	SRP443696	HiSeq X Ten	PAIRED
SRR25915982	SRP443696	HiSeq X Ten	PAIRED
SRR25915983	SRP443696	HiSeq X Ten	PAIRED
SRR24806853	SRP440864	Illumina HiSeq 2500	PAIRED
SRR24806854	SRP440864	Illumina HiSeq 2500	PAIRED
SRR24806855	SRP440864	Illumina HiSeq 2500	PAIRED
SRR24806856	SRP440864	Illumina HiSeq 2500	PAIRED
SRR24806857	SRP440864	Illumina HiSeq 2500	PAIRED
SRR24806858	SRP440864	Illumina HiSeq 2500	PAIRED
SRR24806859	SRP440864	Illumina HiSeq 2500	PAIRED
SRR24806860	SRP440864	Illumina HiSeq 2500	PAIRED
SRR24806861	SRP440864	Illumina HiSeq 2500	PAIRED
SRR24806865	SRP440864	Illumina HiSeq 2500	PAIRED
SRR24806866	SRP440864	Illumina HiSeq 2500	PAIRED
SRR24806867	SRP440864	Illumina HiSeq 2500	PAIRED
SRR24771601	SRP440331	DNBSEQ-G400	PAIRED
SRR24771602	SRP440331	DNBSEQ-G400	PAIRED
SRR24771603	SRP440331	DNBSEQ-G400	PAIRED
SRR24743439	SRP439695	Illumina NovaSeq 6000	PAIRED
SRR24743440	SRP439695	Illumina NovaSeq 6000	PAIRED
SRR24654782	SRP438561	Illumina HiSeq 4000	PAIRED
SRR24654783	SRP438561	Illumina HiSeq 4000	PAIRED
SRR24654784	SRP438561	Illumina HiSeq 4000	PAIRED
SRR24204958	SRP433210	Illumina HiSeq 3000	SINGLE
SRR24204963	SRP433210	Illumina HiSeq 3000	SINGLE
SRR24282766	SRP433121	Illumina NovaSeq 6000	PAIRED
SRR24282772	SRP433121	Illumina NovaSeq 6000	PAIRED
SRR24282773	SRP433121	Illumina NovaSeq 6000	PAIRED
SRR24046925	SRP430623	Illumina NovaSeq 6000	PAIRED
SRR24046929	SRP430623	Illumina NovaSeq 6000	PAIRED
SRR24046933	SRP430623	Illumina NovaSeq 6000	PAIRED
SRR23717012	SRP425924	Illumina NovaSeq 6000	PAIRED
SRR23717013	SRP425924	Illumina NovaSeq 6000	PAIRED
SRR23717014	SRP425924	Illumina NovaSeq 6000	PAIRED
SRR23717015	SRP425924	Illumina NovaSeq 6000	PAIRED
SRR23717034	SRP425924	Illumina NovaSeq 6000	PAIRED
SRR23717035	SRP425924	Illumina NovaSeq 6000	PAIRED
SRR23717036	SRP425924	Illumina NovaSeq 6000	PAIRED
SRR23023955	SRP416605	NextSeq 500	PAIRED
SRR23023956	SRP416605	NextSeq 500	PAIRED
SRR23023957	SRP416605	NextSeq 500	PAIRED
SRR22909635	SRP415069	NextSeq 2000	PAIRED
SRR22909636	SRP415069	NextSeq 2000	PAIRED
SRR22909637	SRP415069	NextSeq 2000	PAIRED
SRR22909638	SRP415069	NextSeq 2000	PAIRED
SRR22909639	SRP415069	NextSeq 2000	PAIRED
SRR22715410	SRP412865	Illumina NovaSeq 6000	PAIRED
SRR22381485	SRP409257	Illumina HiSeq 2000	SINGLE
SRR22378049	SRP409216	Illumina HiSeq 2000	SINGLE
SRR22319496	SRP408398	Illumina NovaSeq 6000	PAIRED
SRR22319497	SRP408398	Illumina NovaSeq 6000	PAIRED
SRR22319498	SRP408398	Illumina NovaSeq 6000	PAIRED
SRR22319512	SRP408398	Illumina NovaSeq 6000	PAIRED
SRR22319513	SRP408398	Illumina NovaSeq 6000	PAIRED
SRR22319514	SRP408398	Illumina NovaSeq 6000	PAIRED
SRR23101704	SRP406341	Illumina NovaSeq 6000	PAIRED
SRR23101705	SRP406341	Illumina NovaSeq 6000	PAIRED
SRR22194886	SRP406341	Illumina NovaSeq 6000	PAIRED
SRR22194887	SRP406341	Illumina NovaSeq 6000	PAIRED
SRR22141049	SRP405857	Illumina NovaSeq 6000	PAIRED
SRR22141050	SRP405857	Illumina NovaSeq 6000	PAIRED
SRR21997236	SRP403823	Illumina HiSeq 2500	PAIRED
SRR21997237	SRP403823	Illumina HiSeq 2501	PAIRED
SRR21997238	SRP403823	Illumina HiSeq 2502	PAIRED
SRR21997239	SRP403823	Illumina HiSeq 2503	PAIRED
SRR21997240	SRP403823	Illumina HiSeq 2504	PAIRED
SRR21997241	SRP403823	Illumina HiSeq 2505	PAIRED
SRR21997242	SRP403823	Illumina HiSeq 2506	PAIRED
SRR21997247	SRP403823	Illumina HiSeq 2507	PAIRED
SRR21997256	SRP403823	Illumina HiSeq 2508	PAIRED
SRR21997257	SRP403823	Illumina HiSeq 2509	PAIRED
SRR21997258	SRP403823	Illumina HiSeq 2510	PAIRED
SRR21997259	SRP403823	Illumina HiSeq 2511	PAIRED
SRR21970657	SRP403450	NextSeq 2000	SINGLE
SRR21675561	SRP398671	Illumina HiSeq 2500	PAIRED
SRR21412093	SRP395459	Illumina HiSeq 2500	PAIRED
SRR21412094	SRP395459	Illumina HiSeq 2500	PAIRED
SRR21412095	SRP395459	Illumina HiSeq 2500	PAIRED
SRR21412096	SRP395459	Illumina HiSeq 2500	PAIRED
SRR21412097	SRP395459	Illumina HiSeq 2500	PAIRED
SRR21412098	SRP395459	Illumina HiSeq 2500	PAIRED
SRR21374349	SRP395017	Illumina HiSeq 4000	PAIRED
SRR21374350	SRP395017	Illumina HiSeq 4000	PAIRED
SRR21237981	SRP394382	Illumina NovaSeq 6000	PAIRED
SRR21237982	SRP394382	Illumina NovaSeq 6000	PAIRED
SRR21237983	SRP394382	Illumina NovaSeq 6000	PAIRED
SRR21237984	SRP394382	Illumina NovaSeq 6000	PAIRED
SRR21237985	SRP394382	Illumina NovaSeq 6000	PAIRED
SRR21237986	SRP394382	Illumina NovaSeq 6000	PAIRED
SRR21237987	SRP394382	Illumina NovaSeq 6000	PAIRED
SRR21237988	SRP394382	Illumina NovaSeq 6000	PAIRED
SRR21237989	SRP394382	Illumina NovaSeq 6000	PAIRED
SRR21237990	SRP394382	Illumina NovaSeq 6000	PAIRED
SRR21237991	SRP394382	Illumina NovaSeq 6000	PAIRED
SRR21237945	SRP394382	Illumina NovaSeq 6000	PAIRED
SRR21237947	SRP394382	Illumina NovaSeq 6000	PAIRED
SRR21237948	SRP394382	Illumina NovaSeq 6000	PAIRED
SRR21237946	SRP394382	Illumina NovaSeq 6000	PAIRED
SRR21226462	SRP394382	Illumina NovaSeq 6000	PAIRED
SRR21226463	SRP394382	Illumina NovaSeq 6000	PAIRED
SRR20946816	SRP390334	NextSeq 500	PAIRED
SRR20946817	SRP390334	NextSeq 500	PAIRED
SRR20946818	SRP390334	NextSeq 500	PAIRED
SRR20677779	SRP388452	Illumina NovaSeq 6000	PAIRED
SRR20677780	SRP388452	Illumina NovaSeq 6000	PAIRED
SRR20677781	SRP388452	Illumina NovaSeq 6000	PAIRED
SRR20677782	SRP388452	Illumina NovaSeq 6000	PAIRED
SRR20670869	SRP388396	Illumina NovaSeq 6000	SINGLE
SRR20670871	SRP388396	Illumina NovaSeq 6000	SINGLE
SRR20670873	SRP388396	Illumina NovaSeq 6000	SINGLE
SRR20670875	SRP388396	Illumina NovaSeq 6000	SINGLE
SRR20204460	SRP386418	Illumina NovaSeq 6000	PAIRED
SRR20204461	SRP386418	Illumina NovaSeq 6000	PAIRED
SRR20204462	SRP386418	Illumina NovaSeq 6000	PAIRED
SRR20204463	SRP386418	Illumina NovaSeq 6000	PAIRED
SRR20204464	SRP386418	Illumina NovaSeq 6000	PAIRED
SRR20204465	SRP386418	Illumina NovaSeq 6000	PAIRED
SRR19963607	SRP384694	Illumina HiSeq 2500	PAIRED
SRR19963608	SRP384694	Illumina HiSeq 2500	PAIRED
SRR19963609	SRP384694	Illumina HiSeq 2500	PAIRED
SRR19963610	SRP384694	Illumina HiSeq 2500	PAIRED
SRR19963611	SRP384694	Illumina HiSeq 2500	PAIRED
SRR19963612	SRP384694	Illumina HiSeq 2500	PAIRED
SRR19963613	SRP384694	Illumina HiSeq 2500	PAIRED
SRR19963615	SRP384694	Illumina HiSeq 2500	PAIRED
SRR19963616	SRP384694	Illumina HiSeq 2500	PAIRED
SRR19963617	SRP384694	Illumina HiSeq 2500	PAIRED
SRR19963621	SRP384694	Illumina HiSeq 2500	PAIRED
SRR19963622	SRP384694	Illumina HiSeq 2500	PAIRED
SRR19963629	SRP384694	Illumina HiSeq 2500	PAIRED
SRR19963630	SRP384694	Illumina HiSeq 2500	PAIRED
SRR19963631	SRP384694	Illumina HiSeq 2500	PAIRED
SRR19963632	SRP384694	Illumina HiSeq 2500	PAIRED
SRR19963633	SRP384694	Illumina HiSeq 2500	PAIRED
SRR19963634	SRP384694	Illumina HiSeq 2500	PAIRED
SRR19963637	SRP384694	Illumina HiSeq 2500	PAIRED
SRR19963638	SRP384694	Illumina HiSeq 2500	PAIRED
SRR19963639	SRP384694	Illumina HiSeq 2500	PAIRED
SRR19963640	SRP384694	Illumina HiSeq 2500	PAIRED
SRR19963641	SRP384694	Illumina HiSeq 2500	PAIRED
SRR19963642	SRP384694	Illumina HiSeq 2500	PAIRED
SRR19963518	SRP384693	Illumina HiSeq 2500	PAIRED
SRR19963530	SRP384693	Illumina HiSeq 2500	PAIRED
SRR19963531	SRP384693	Illumina HiSeq 2500	PAIRED
SRR19963532	SRP384693	Illumina HiSeq 2500	PAIRED
SRR19963534	SRP384693	Illumina HiSeq 2500	PAIRED
SRR19963535	SRP384693	Illumina HiSeq 2500	PAIRED
SRR19963536	SRP384693	Illumina HiSeq 2500	PAIRED
SRR19963537	SRP384693	Illumina HiSeq 2500	PAIRED
SRR19963538	SRP384693	Illumina HiSeq 2500	PAIRED
SRR19963539	SRP384693	Illumina HiSeq 2500	PAIRED
SRR19963540	SRP384693	Illumina HiSeq 2500	PAIRED
SRR19963541	SRP384693	Illumina HiSeq 2500	PAIRED
SRR19963542	SRP384693	Illumina HiSeq 2500	PAIRED
SRR19963543	SRP384693	Illumina HiSeq 2500	PAIRED
SRR19963544	SRP384693	Illumina HiSeq 2500	PAIRED
SRR19963545	SRP384693	Illumina HiSeq 2500	PAIRED
SRR19963546	SRP384693	Illumina HiSeq 2500	PAIRED
SRR19520478	SRP378144	Illumina HiSeq 2500	PAIRED
SRR19520479	SRP378144	Illumina HiSeq 2500	PAIRED
SRR19512941	SRP378089	Illumina HiSeq 4000	PAIRED
SRR19512946	SRP378089	Illumina HiSeq 4000	PAIRED
SRR19512951	SRP378089	Illumina HiSeq 4000	PAIRED
SRR19504227	SRP377964	Illumina HiSeq 4000	PAIRED
SRR19310386	SRP376104	Illumina HiSeq 4000	SINGLE
SRR19310387	SRP376104	Illumina HiSeq 4000	SINGLE
SRR19310388	SRP376104	Illumina HiSeq 4000	SINGLE
SRR19141988	SRP374267	Illumina HiSeq 2500	PAIRED
SRR19141989	SRP374267	Illumina HiSeq 2500	PAIRED
SRR19141990	SRP374267	Illumina HiSeq 2500	PAIRED
SRR18888645	SRP371725	DNBSEQ-G400	PAIRED
SRR18888646	SRP371725	DNBSEQ-G400	PAIRED
SRR18888649	SRP371725	DNBSEQ-G400	PAIRED
SRR18888650	SRP371725	DNBSEQ-G400	PAIRED
SRR18888525	SRP371716	HiSeq X Ten	PAIRED
SRR18888526	SRP371716	HiSeq X Ten	PAIRED
SRR18178473	SRP361949	Illumina NovaSeq 6000	PAIRED
SRR17681651	SRP356002	Illumina NovaSeq 6000	SINGLE
SRR17681652	SRP356002	Illumina NovaSeq 6000	SINGLE
SRR17681657	SRP356002	Illumina NovaSeq 6000	SINGLE
SRR17681658	SRP356002	Illumina NovaSeq 6000	SINGLE
SRR17681661	SRP356002	Illumina NovaSeq 6000	SINGLE
SRR17681662	SRP356002	Illumina NovaSeq 6000	SINGLE
SRR17630777	SRP355193	Illumina NovaSeq 6000	PAIRED
SRR17630778	SRP355193	Illumina NovaSeq 6000	PAIRED
SRR17630779	SRP355193	Illumina NovaSeq 6000	PAIRED
SRR17593534	SRP354780	Illumina Genome Analyzer II	SINGLE
SRR17385252	SRP352965	Illumina NovaSeq 6000	PAIRED
SRR17385253	SRP352965	Illumina NovaSeq 6000	PAIRED
SRR17242275	SRP350938	Illumina HiSeq 4000	PAIRED
SRR17242278	SRP350938	Illumina HiSeq 4000	PAIRED
SRR17242281	SRP350938	Illumina HiSeq 4000	PAIRED
SRR17135326	SRP349305	Illumina HiSeq 2500	PAIRED
SRR17135327	SRP349305	Illumina HiSeq 2500	PAIRED
SRR17085591	SRP348787	HiSeq X Ten	PAIRED
SRR17085592	SRP348787	HiSeq X Ten	PAIRED
SRR17085601	SRP348787	HiSeq X Ten	PAIRED
SRR17085602	SRP348787	HiSeq X Ten	PAIRED
SRR16531798	SRP342672	Illumina HiSeq 4000	PAIRED
SRR16531799	SRP342672	Illumina HiSeq 4000	PAIRED
SRR16531800	SRP342672	Illumina HiSeq 4000	PAIRED
SRR16121174	SRP339369	NextSeq 500	SINGLE
SRR16121175	SRP339369	NextSeq 500	SINGLE
SRR16121176	SRP339369	NextSeq 500	SINGLE
SRR16121177	SRP339369	NextSeq 500	SINGLE
SRR16121178	SRP339369	NextSeq 500	SINGLE
SRR16121179	SRP339369	NextSeq 500	SINGLE
SRR16121180	SRP339369	NextSeq 500	SINGLE
SRR16121181	SRP339369	NextSeq 500	SINGLE
SRR16121182	SRP339369	NextSeq 500	SINGLE
SRR16121183	SRP339369	NextSeq 500	SINGLE
SRR16121184	SRP339369	NextSeq 500	SINGLE
SRR16121185	SRP339369	NextSeq 500	SINGLE
SRR15929404	SRP337602	Illumina NovaSeq 6000	PAIRED
SRR15929405	SRP337602	Illumina NovaSeq 6000	PAIRED
SRR15929406	SRP337602	Illumina NovaSeq 6000	PAIRED
SRR15733480	SRP335902	Illumina HiSeq 4000	PAIRED
SRR15733482	SRP337602	Illumina HiSeq 4000	PAIRED
SRR15733484	SRP337602	Illumina HiSeq 4000	PAIRED
SRR15733485	SRP337602	Illumina HiSeq 4000	PAIRED
SRR15733492	SRP337602	Illumina HiSeq 4000	PAIRED
SRR15733494	SRP337602	Illumina HiSeq 4000	PAIRED
SRR14308678	SRP316009	Illumina HiSeq 2000	PAIRED
SRR14308680	SRP316009	Illumina HiSeq 2000	PAIRED
SRR14055069	SRP311878	Illumina NovaSeq 6000	PAIRED
SRR13752921	SRP307180	NextSeq 500	PAIRED
SRR13752922	SRP307180	NextSeq 500	PAIRED
SRR13752923	SRP307180	NextSeq 500	PAIRED
SRR13752931	SRP307180	NextSeq 500	PAIRED
SRR13752932	SRP307180	NextSeq 500	PAIRED
SRR13619494	SRP304537	Illumina NovaSeq 6000	PAIRED
SRR13577541	SRP303822	DNBSEQ-T7	PAIRED
SRR17169684	SRP300615	Illumina NovaSeq 6000	PAIRED
SRR17169688	SRP300615	Illumina NovaSeq 6000	PAIRED
SRR17169696	SRP300615	Illumina NovaSeq 6000	PAIRED
SRR17169700	SRP300615	Illumina NovaSeq 6000	PAIRED
SRR17169708	SRP300615	Illumina NovaSeq 6000	PAIRED
SRR17169709	SRP300615	Illumina NovaSeq 6000	PAIRED
SRR17169712	SRP300615	Illumina NovaSeq 6000	PAIRED
SRR17169713	SRP300615	Illumina NovaSeq 6000	PAIRED
SRR17169720	SRP300615	Illumina NovaSeq 6000	PAIRED
SRR17169721	SRP300615	Illumina NovaSeq 6000	PAIRED
SRR17169724	SRP300615	Illumina NovaSeq 6000	PAIRED
SRR17169725	SRP300615	Illumina NovaSeq 6000	PAIRED
SRR17169732	SRP300615	Illumina NovaSeq 6000	PAIRED
SRR17169736	SRP300615	Illumina NovaSeq 6000	PAIRED
SRR17169737	SRP300615	Illumina NovaSeq 6000	PAIRED
SRR17169744	SRP300615	Illumina NovaSeq 6000	PAIRED
SRR17169748	SRP300615	Illumina NovaSeq 6000	PAIRED
SRR17169749	SRP300615	Illumina NovaSeq 6000	PAIRED
SRR17169756	SRP300615	Illumina NovaSeq 6000	PAIRED
SRR17169757	SRP300615	Illumina NovaSeq 6000	PAIRED
SRR17169760	SRP300615	Illumina NovaSeq 6000	PAIRED
SRR17169761	SRP300615	Illumina NovaSeq 6000	PAIRED
SRR17169769	SRP300615	Illumina NovaSeq 6000	PAIRED
SRR17169772	SRP300615	Illumina NovaSeq 6000	PAIRED
SRR17169773	SRP300615	Illumina NovaSeq 6000	PAIRED
SRR17169780	SRP300615	Illumina NovaSeq 6000	PAIRED
SRR17169785	SRP300615	Illumina NovaSeq 6000	PAIRED
SRR13171818	SRP295276	BGISEQ-500	SINGLE
SRR13150637	SRP294342	Illumina HiSeq 4000	SINGLE
SRR13150638	SRP294342	Illumina HiSeq 4000	SINGLE
SRR12708073	SRP285305	NextSeq 500	PAIRED
SRR12708074	SRP285305	NextSeq 500	PAIRED
SRR12708078	SRP285305	HiSeq X Ten	PAIRED
SRR12708073	SRP285305	NextSeq 500	PAIRED
SRR12708074	SRP285305	NextSeq 500	PAIRED
SRR12483194	SRP278200	HiSeq X Ten	PAIRED
SRR12483195	SRP278200	HiSeq X Ten	PAIRED
SRR12483196	SRP278200	HiSeq X Ten	PAIRED
SRR12465906	SRP277894	NextSeq 500	PAIRED
SRR12465907	SRP277894	NextSeq 500	PAIRED
SRR12465908	SRP277894	NextSeq 500	PAIRED
SRR12442206	SRP277280	BGISEQ-500	SINGLE
SRR12109009	SRP269226	Illumina HiSeq 2500	SINGLE
SRR12047201	SRP267427	Illumina MiniSeq	SINGLE
SRR11852113	SRP264849	Illumina HiSeq 4000	PAIRED
SRR11852114	SRP264849	Illumina HiSeq 4000	PAIRED
SRR11745804	SRP260970	Illumina HiSeq 4000	PAIRED
SRR11745805	SRP260970	Illumina HiSeq 4000	PAIRED
SRR11745806	SRP260970	Illumina HiSeq 4000	PAIRED
SRR11745807	SRP260970	Illumina HiSeq 4000	PAIRED
SRR11745808	SRP260970	Illumina HiSeq 4000	PAIRED
SRR11745809	SRP260970	Illumina HiSeq 4000	PAIRED
SRR11745810	SRP260970	Illumina HiSeq 4000	PAIRED
SRR11745811	SRP260970	Illumina HiSeq 4000	PAIRED
SRR11745812	SRP260970	Illumina HiSeq 4000	PAIRED
SRR11745813	SRP260970	Illumina HiSeq 4000	PAIRED
SRR11745814	SRP260970	Illumina HiSeq 4000	PAIRED
SRR11745815	SRP260970	Illumina HiSeq 4000	PAIRED
SRR11745816	SRP260970	Illumina HiSeq 4000	PAIRED
SRR11745817	SRP260970	Illumina HiSeq 4000	PAIRED
SRR11745818	SRP260970	Illumina HiSeq 4000	PAIRED
SRR11745819	SRP260970	Illumina HiSeq 4000	PAIRED
SRR11745820	SRP260970	Illumina HiSeq 4000	PAIRED
SRR11745821	SRP260970	Illumina HiSeq 4000	PAIRED
SRR11745822	SRP260970	Illumina HiSeq 4000	PAIRED
SRR11745823	SRP260970	Illumina HiSeq 4000	PAIRED
SRR11745825	SRP260970	Illumina HiSeq 4000	PAIRED
SRR11745826	SRP260970	Illumina HiSeq 4000	PAIRED
SRR11745827	SRP260970	Illumina HiSeq 4000	PAIRED
SRR11745830	SRP260970	Illumina HiSeq 4000	PAIRED
SRR11745832	SRP260970	Illumina HiSeq 4000	PAIRED
SRR11745833	SRP260970	Illumina HiSeq 4000	PAIRED
SRR11745834	SRP260970	Illumina HiSeq 4000	PAIRED
SRR11745836	SRP260970	Illumina HiSeq 4000	PAIRED
SRR11745837	SRP260970	Illumina HiSeq 4000	PAIRED
SRR11745838	SRP260970	Illumina HiSeq 4000	PAIRED
SRR11745839	SRP260970	Illumina HiSeq 4000	PAIRED
SRR11745840	SRP260970	Illumina HiSeq 4000	PAIRED
SRR11745842	SRP260970	Illumina HiSeq 4000	PAIRED
SRR11745843	SRP260970	Illumina HiSeq 4000	PAIRED
SRR11745844	SRP260970	Illumina HiSeq 4000	PAIRED
SRR11745845	SRP260970	Illumina HiSeq 4000	PAIRED
SRR11745846	SRP260970	Illumina HiSeq 4000	PAIRED
SRR11745848	SRP260970	Illumina HiSeq 4000	PAIRED
SRR11745849	SRP260970	Illumina HiSeq 4000	PAIRED
SRR11745851	SRP260970	Illumina HiSeq 4000	PAIRED
SRR11745852	SRP260970	Illumina HiSeq 4000	PAIRED
SRR11745853	SRP260970	Illumina HiSeq 4000	PAIRED
SRR11745854	SRP260970	Illumina HiSeq 4000	PAIRED
SRR11745855	SRP260970	Illumina HiSeq 4000	PAIRED
SRR11745856	SRP260970	Illumina HiSeq 4000	PAIRED
SRR11745857	SRP260970	Illumina HiSeq 4000	PAIRED
SRR11745858	SRP260970	Illumina HiSeq 4000	PAIRED
SRR11745859	SRP260970	Illumina HiSeq 4000	PAIRED
SRR11745860	SRP260970	Illumina HiSeq 4000	PAIRED
SRR11745862	SRP260970	Illumina HiSeq 4000	PAIRED
SRR11745863	SRP260970	Illumina HiSeq 4000	PAIRED
SRR11745865	SRP260970	Illumina HiSeq 4000	PAIRED
SRR11745867	SRP260970	Illumina HiSeq 4000	PAIRED
SRR11745868	SRP260970	Illumina HiSeq 4000	PAIRED
SRR11745869	SRP260970	Illumina HiSeq 4000	PAIRED
SRR11745872	SRP260970	Illumina HiSeq 4000	PAIRED
SRR11745873	SRP260970	Illumina HiSeq 4000	PAIRED
SRR11745874	SRP260970	Illumina HiSeq 4000	PAIRED
SRR11745875	SRP260970	Illumina HiSeq 4000	PAIRED
SRR11745876	SRP260970	Illumina HiSeq 4000	PAIRED
SRR11745877	SRP260970	Illumina HiSeq 4000	PAIRED
SRR11745879	SRP260970	Illumina HiSeq 4000	PAIRED
SRR11745880	SRP260970	Illumina HiSeq 4000	PAIRED
SRR11745881	SRP260970	Illumina HiSeq 4000	PAIRED
SRR11745882	SRP260970	Illumina HiSeq 4000	PAIRED
SRR11745975	SRP260970	Illumina HiSeq 4000	PAIRED
SRR11745976	SRP260970	Illumina HiSeq 4000	PAIRED
SRR11745977	SRP260970	Illumina HiSeq 4000	PAIRED
SRR11745978	SRP260970	Illumina HiSeq 4000	PAIRED
SRR11745980	SRP260970	Illumina HiSeq 4000	PAIRED
SRR11745981	SRP260970	Illumina HiSeq 4000	PAIRED
SRR11745982	SRP260970	Illumina HiSeq 4000	PAIRED
SRR11745983	SRP260970	Illumina HiSeq 4000	PAIRED
SRR11745984	SRP260970	Illumina HiSeq 4000	PAIRED
SRR11745985	SRP260970	Illumina HiSeq 4000	PAIRED
SRR11745787	SRP260968	NextSeq 500	SINGLE
SRR11745788	SRP260968	NextSeq 500	SINGLE
SRR11745789	SRP260968	NextSeq 500	SINGLE
SRR11637807	SRP259021	Illumina HiSeq 4000	PAIRED
SRR11637808	SRP259021	Illumina HiSeq 4000	PAIRED
SRR11637809	SRP259021	Illumina HiSeq 4000	PAIRED
SRR11616300	SRP258738	HiSeq X Ten	PAIRED
SRR11616301	SRP258738	HiSeq X Ten	PAIRED
SRR11313838	SRP258738	Illumina HiSeq 3000	PAIRED
SRR11313839	SRP258738	Illumina HiSeq 3000	PAIRED
SRR11313810	SRP252980	Illumina HiSeq 3000	PAIRED
SRR11313811	SRP252980	Illumina HiSeq 3000	PAIRED
SRR11313814	SRP252980	Illumina HiSeq 3000	PAIRED
SRR11313815	SRP252980	Illumina HiSeq 3000	PAIRED
SRR11313834	SRP252980	Illumina HiSeq 3000	PAIRED
SRR11313812	SRP252980	Illumina HiSeq 3000	PAIRED
SRR11313813	SRP252980	Illumina HiSeq 3000	PAIRED
SRR11313835	SRP252980	Illumina HiSeq 3000	PAIRED
SRR11313836	SRP252980	Illumina HiSeq 3000	PAIRED
SRR11313837	SRP252980	Illumina HiSeq 3000	PAIRED
SRR11313846	SRP252980	Illumina HiSeq 3000	PAIRED
SRR11313847	SRP252980	Illumina HiSeq 3000	PAIRED
SRR11313848	SRP252980	Illumina HiSeq 3000	PAIRED
SRR11313849	SRP252980	Illumina HiSeq 3000	PAIRED
SRR11313850	SRP252980	Illumina HiSeq 3000	PAIRED
SRR11313851	SRP252980	Illumina HiSeq 3000	PAIRED
SRR10951077	SRP243909	NextSeq 500	PAIRED
SRR10887792	SRP241943	Illumina NovaSeq 6000	PAIRED
SRR10887793	SRP241943	Illumina NovaSeq 6000	PAIRED
SRR10887794	SRP241943	Illumina NovaSeq 6000	PAIRED
SRR10846507	SRP239880	NextSeq 500	PAIRED
SRR10846508	SRP239880	NextSeq 500	PAIRED
SRR10846509	SRP239880	NextSeq 500	PAIRED
SRR10846511	SRP239880	NextSeq 500	PAIRED
SRR10846512	SRP239880	NextSeq 500	PAIRED
SRR10187200	SRP223302	Illumina HiSeq 2000	PAIRED
SRR10097534	SRP221328	Illumina HiSeq 4000	PAIRED
SRR10097535	SRP221328	Illumina HiSeq 4000	PAIRED
SRR10004426	SRP218859	Illumina HiSeq 2500	SINGLE
SRR10004427	SRP218859	Illumina HiSeq 2500	SINGLE
SRR10004418	SRP218858	Illumina HiSeq 2500	SINGLE
SRR10004419	SRP218858	Illumina HiSeq 2500	SINGLE
SRR12926977	SRP202028	NextSeq 500	SINGLE
SRR9332822	SRP202028	NextSeq 500	SINGLE
SRR9332823	SRP202028	NextSeq 500	SINGLE
SRR8245155	SRP170763	NextSeq 500	PAIRED
SRR8245156	SRP170763	NextSeq 500	PAIRED
SRR8245143	SRP170763	NextSeq 500	PAIRED
SRR8245149	SRP170763	NextSeq 500	PAIRED
SRR8083957	SRP166289	Illumina HiSeq 2000	PAIRED
SRR8083958	SRP166289	Illumina HiSeq 2000	PAIRED
SRR8080789	SRP166185	Illumina HiSeq 2000	SINGLE
SRR8080790	SRP166185	Illumina HiSeq 2000	SINGLE
SRR8080791	SRP166185	Illumina HiSeq 2000	SINGLE
SRR6914194	SRP136692	NextSeq 500	SINGLE
SRR6914196	SRP136692	NextSeq 500	SINGLE
SRR6914197	SRP136692	NextSeq 500	SINGLE
SRR6856280	SRP135989	Illumina HiSeq 4000	PAIRED
SRR6856281	SRP135989	Illumina HiSeq 4000	PAIRED
SRR6856282	SRP135989	Illumina HiSeq 4000	PAIRED
SRR6799772	SRP133853	Illumina HiSeq 2500	PAIRED
SRR6799773	SRP133853	Illumina HiSeq 2500	PAIRED
SRR6799774	SRP133853	Illumina HiSeq 2500	PAIRED
SRR6799775	SRP133853	Illumina HiSeq 2500	PAIRED
SRR6799778	SRP133853	Illumina HiSeq 2500	PAIRED
SRR6799779	SRP133853	Illumina HiSeq 2500	PAIRED
SRR6308669	SRP125315	Illumina HiSeq 2500	SINGLE
SRR6290131	SRP124966	Illumina HiSeq 2000	PAIRED
SRR5934430	SRP115462	Illumina HiSeq 2500	SINGLE
SRR5934433	SRP115462	Illumina HiSeq 2500	SINGLE
SRR5757128	SRP110512	NextSeq 550	PAIRED
SRR5757129	SRP110512	NextSeq 550	PAIRED
SRR5757132	SRP110512	NextSeq 550	PAIRED
SRR5757133	SRP110512	NextSeq 550	PAIRED
SRR5757136	SRP110512	NextSeq 550	PAIRED
SRR5757137	SRP110512	NextSeq 550	PAIRED
SRR5583033	SRP107780	Illumina HiSeq 2500	PAIRED
SRR5583039	SRP107780	Illumina HiSeq 2500	PAIRED
SRR5121728	SRP095402	Illumina Genome Analyzer IIx	SINGLE
SRR5121729	SRP095402	Illumina Genome Analyzer IIx	SINGLE
SRR5115230	SRP095212	Illumina HiSeq 2500	PAIRED
SRR5115231	SRP095212	Illumina HiSeq 2500	PAIRED
SRR5115232	SRP095212	Illumina HiSeq 2500	PAIRED
SRR5112459	SRP095139	Illumina HiSeq 2000	PAIRED
SRR5112460	SRP095139	Illumina HiSeq 2000	PAIRED
SRR5077051	SRP094563	Illumina HiSeq 2500	SINGLE
SRR5077052	SRP094563	Illumina HiSeq 2500	SINGLE
SRR5077053	SRP094563	Illumina HiSeq 2500	SINGLE
SRR5077054	SRP094563	Illumina HiSeq 2500	SINGLE
SRR5077055	SRP094563	Illumina HiSeq 2500	SINGLE
SRR5077056	SRP094563	Illumina HiSeq 2500	SINGLE
SRR5077057	SRP094563	Illumina HiSeq 2500	SINGLE
SRR5077058	SRP094563	Illumina HiSeq 2500	SINGLE
SRR5077059	SRP094563	Illumina HiSeq 2500	SINGLE
SRR5058081	SRP093982	Illumina HiSeq 2500	PAIRED
SRR5058088	SRP093982	Illumina HiSeq 2500	PAIRED
SRR5058077	SRP093982	Illumina HiSeq 2500	PAIRED
SRR5058084	SRP093982	Illumina HiSeq 2500	PAIRED
SRR4393141	SRP091113	NextSeq 500	PAIRED
SRR4393142	SRP091113	NextSeq 500	PAIRED
SRR4393143	SRP091113	NextSeq 500	PAIRED
SRR4393144	SRP091113	NextSeq 500	PAIRED
SRR4393145	SRP091113	NextSeq 500	PAIRED
SRR3169158	SRP070122	Illumina HiSeq 2000	PAIRED
SRR3169161	SRP070122	Illumina HiSeq 2000	PAIRED
SRR2301041	SRP063462	Illumina HiSeq 2000	PAIRED
SRR2300536	SRP063462	Illumina Genome Analyzer IIx	PAIRED
SRR2159418	SRP062389	Illumina HiSeq 2500	SINGLE
SRR2159419	SRP062389	Illumina HiSeq 2500	SINGLE
SRR2159420	SRP062389	Illumina HiSeq 2500	SINGLE
SRR2002765	SRP057819	Illumina HiSeq 2000	PAIRED
SRR797056	SRP019989	Illumina HiSeq 2000	PAIRED
SRR1238549	SRP017305	Illumina HiSeq 2000	PAIRED
SRR1238550	SRP017305	Illumina HiSeq 2000	PAIRED
SRR619803	SRP017294	Illumina Genome Analyzer II	SINGLE
SRR619804	SRP017294	Illumina Genome Analyzer II	SINGLE
SRR540252	SRP014857	Illumina HiSeq 2000	PAIRED

## Sheet: HepG2
Run	SRA study	Platform	Layout
SRR3615416	SRP075963	NextSeq 500	SINGLE
SRR3615417	SRP075963	NextSeq 500	SINGLE
SRR7496606	SRP152744	Illumina HiSeq 4000	PAIRED
SRR7496616	SRP152744	Illumina HiSeq 4000	PAIRED
SRR7496617	SRP152744	Illumina HiSeq 4000	PAIRED
SRR23249819	SRP419334	Illumina HiSeq 2500	PAIRED
SRR23249818	SRP419334	Illumina HiSeq 2500	PAIRED
SRR8131644	SRP167173	Illumina HiSeq 2500	SINGLE
SRR8131645	SRP167173	Illumina HiSeq 2500	SINGLE
SRR8131652	SRP167173	Illumina HiSeq 2500	SINGLE
SRR8131653	SRP167173	Illumina HiSeq 2500	SINGLE
SRR8131660	SRP167173	Illumina HiSeq 2500	SINGLE
SRR8131661	SRP167173	Illumina HiSeq 2500	SINGLE
SRR8423058	SRP178073	NextSeq 500	SINGLE
SRR8423059	SRP178073	NextSeq 500	SINGLE
SRR8423060	SRP178073	NextSeq 500	SINGLE
SRR8423061	SRP178073	NextSeq 500	SINGLE
SRR8423062	SRP178073	NextSeq 500	SINGLE
SRR8423063	SRP178073	NextSeq 500	SINGLE
SRR8423064	SRP178073	NextSeq 500	SINGLE
SRR8423065	SRP178073	NextSeq 500	SINGLE
SRR8478377	SRP181663	NextSeq 500	PAIRED
SRR8495829	SRP182675	HiSeq X Ten	PAIRED
SRR8495830	SRP182675	HiSeq X Ten	PAIRED
SRR18560362	SRP182675	HiSeq X Ten	PAIRED
SRR18560363	SRP182675	HiSeq X Ten	PAIRED
SRR8848057	SRP190844	HiSeq X Ten	PAIRED
SRR8848058	SRP190844	HiSeq X Ten	PAIRED
SRR8848059	SRP190844	HiSeq X Ten	PAIRED
SRR9829709	SRP216293	Illumina HiSeq 2000	SINGLE
SRR9829710	SRP216293	Illumina HiSeq 2000	SINGLE
SRR9829711	SRP216293	Illumina HiSeq 2000	SINGLE
SRR9829714	SRP216293	Illumina HiSeq 2000	SINGLE
SRR9829725	SRP216293	Illumina HiSeq 2000	SINGLE
SRR9829726	SRP216293	Illumina HiSeq 2000	SINGLE
SRR9829727	SRP216293	Illumina HiSeq 2000	SINGLE
SRR9829742	SRP216293	Illumina HiSeq 2000	SINGLE
SRR9829743	SRP216293	Illumina HiSeq 2000	SINGLE
SRR9829746	SRP216293	Illumina HiSeq 2000	SINGLE
SRR9829750	SRP216293	Illumina HiSeq 2000	SINGLE
SRR9829751	SRP216293	Illumina HiSeq 2000	SINGLE
SRR10085693	SRP221038	BGISEQ-500	PAIRED
SRR10085694	SRP221038	BGISEQ-500	PAIRED
SRR10224449	SRP224069	Illumina NovaSeq 6000	PAIRED
SRR10481983	SRP230308	Illumina NovaSeq 6000	PAIRED
SRR10481986	SRP230308	Illumina NovaSeq 6000	PAIRED
SRR10481987	SRP230308	Illumina NovaSeq 6000	PAIRED
SRR10566482	SRP234101	Illumina NovaSeq 6000	PAIRED
SRR11053282	SRP247971	NextSeq 550	PAIRED
SRR11053283	SRP247971	NextSeq 550	PAIRED
SRR11053284	SRP247971	NextSeq 550	PAIRED
SRR11053320	SRP247971	NextSeq 550	PAIRED
SRR11213630	SRP251234	Illumina HiSeq 4000	PAIRED
SRR11831495	SRP262965	Illumina HiSeq 4000	PAIRED
SRR11831496	SRP262965	Illumina HiSeq 4000	PAIRED
SRR12132984	SRP269681	Illumina HiSeq 2500	PAIRED
SRR12132985	SRP269681	Illumina HiSeq 2500	PAIRED
SRR12132986	SRP269681	Illumina HiSeq 2500	PAIRED
SRR12513944	SRP278825	BGISEQ-500	PAIRED
SRR12513945	SRP278825	BGISEQ-500	PAIRED
SRR12513946	SRP278825	BGISEQ-500	PAIRED
SRR13588044	SRP303940	Illumina MiSeq	SINGLE
SRR13588045	SRP303940	Illumina MiSeq	SINGLE
SRR13588046	SRP303940	Illumina MiSeq	SINGLE
SRR13761774	SRP307473	Illumina HiSeq 3000	SINGLE
SRR13761775	SRP307473	Illumina HiSeq 3000	SINGLE
SRR13761776	SRP307473	Illumina HiSeq 3000	SINGLE
SRR13973149	SRP310799	Illumina NovaSeq 6000	PAIRED
SRR13973150	SRP310799	Illumina NovaSeq 6000	PAIRED
SRR13973151	SRP310799	Illumina NovaSeq 6000	PAIRED
SRR13890622	SRP309762	Illumina NovaSeq 6000	PAIRED
SRR13890623	SRP309762	Illumina NovaSeq 6000	PAIRED
SRR13890624	SRP309762	Illumina NovaSeq 6000	PAIRED
SRR14128969	SRP313264	Illumina HiSeq 4000	PAIRED
SRR14128970	SRP313264	Illumina HiSeq 4000	PAIRED
SRR14128971	SRP313264	Illumina HiSeq 4000	PAIRED
SRR14664852	SRP321580	Illumina HiSeq 2000	PAIRED
SRR6467479	SRP128998	Illumina HiSeq 2500	SINGLE
SRR6467480	SRP128998	Illumina HiSeq 2500	SINGLE
SRR6467481	SRP128998	Illumina HiSeq 2500	SINGLE
SRR6467485	SRP128998	Illumina HiSeq 2500	SINGLE
SRR6467486	SRP128998	Illumina HiSeq 2500	SINGLE
SRR6467487	SRP128998	Illumina HiSeq 2500	SINGLE
SRR14867717	SRP324746	Illumina HiSeq 2000	PAIRED
SRR14871073	SRP324856	Illumina HiSeq 2500	PAIRED
SRR15096504	SRP327811	NextSeq 500	SINGLE
SRR15096505	SRP327811	NextSeq 500	SINGLE
SRR15030335	SRP326678	Illumina HiSeq 4000	PAIRED
SRR15030336	SRP326678	Illumina HiSeq 4000	PAIRED
SRR15030337	SRP326678	Illumina HiSeq 4000	PAIRED
SRR15030359	SRP326678	Illumina HiSeq 4000	PAIRED
SRR15030360	SRP326678	Illumina HiSeq 4000	PAIRED
SRR15030361	SRP326678	Illumina HiSeq 4000	PAIRED
SRR15030383	SRP326678	Illumina HiSeq 4000	PAIRED
SRR15030384	SRP326678	Illumina HiSeq 4000	PAIRED
SRR15030385	SRP326678	Illumina HiSeq 4000	PAIRED
SRR15030386	SRP326678	Illumina HiSeq 4000	PAIRED
SRR15030387	SRP326678	Illumina HiSeq 4000	PAIRED
SRR15030388	SRP326678	Illumina HiSeq 4000	PAIRED
SRR15030389	SRP326678	Illumina HiSeq 4000	PAIRED
SRR15030390	SRP326678	Illumina HiSeq 4000	PAIRED
SRR15030412	SRP326678	Illumina HiSeq 4000	PAIRED
SRR15030413	SRP326678	Illumina HiSeq 4000	PAIRED
SRR15030414	SRP326678	Illumina HiSeq 4000	PAIRED
SRR15146399	SRP328455	Illumina NovaSeq 6000	SINGLE
SRR15146403	SRP328455	Illumina NovaSeq 6000	SINGLE
SRR15146404	SRP328455	Illumina NovaSeq 6000	SINGLE
SRR15171152	SRP328634	Illumina NovaSeq 6000	PAIRED
SRR15171153	SRP328634	Illumina NovaSeq 6000	PAIRED
SRR15171161	SRP328634	Illumina NovaSeq 6000	PAIRED
SRR15679123	SRP334990	Illumina NovaSeq 6000	PAIRED
SRR15679124	SRP334990	Illumina NovaSeq 6000	PAIRED
SRR15679125	SRP334990	Illumina NovaSeq 6000	PAIRED
SRR15679130	SRP334990	Illumina NovaSeq 6000	PAIRED
SRR15679131	SRP334990	Illumina NovaSeq 6000	PAIRED
SRR15859851	SRP336744	HiSeq X Ten	PAIRED
SRR15859852	SRP336744	HiSeq X Ten	PAIRED
SRR16314797	SRP341214	Illumina NovaSeq 6000	PAIRED
SRR16314798	SRP341214	Illumina NovaSeq 6000	PAIRED
SRR16314799	SRP341214	Illumina NovaSeq 6000	PAIRED
SRR16318465	SRP341247	HiSeq X Ten	PAIRED
SRR16318466	SRP341247	HiSeq X Ten	PAIRED
SRR16318467	SRP341247	HiSeq X Ten	PAIRED
SRR16768055	SRP344503	Illumina HiSeq 2000	PAIRED
SRR16768056	SRP344503	Illumina HiSeq 2000	PAIRED
SRR16768057	SRP344503	Illumina HiSeq 2000	PAIRED
SRR16903018	SRP345405	HiSeq X Ten	PAIRED
SRR16903019	SRP345405	HiSeq X Ten	PAIRED
SRR16930580	SRP345783	Illumina HiSeq 3000	SINGLE
SRR16930581	SRP345783	Illumina HiSeq 3000	SINGLE
SRR16938764	SRP345949	Illumina NovaSeq 6000	PAIRED
SRR17012160	SRP347319	HiSeq X Ten	PAIRED
SRR17012161	SRP347319	HiSeq X Ten	PAIRED
SRR17012162	SRP347319	HiSeq X Ten	PAIRED
SRR17333980	SRP352544	HiSeq X Ten	PAIRED
SRR17333981	SRP352544	HiSeq X Ten	PAIRED
SRR17333982	SRP352544	HiSeq X Ten	PAIRED
SRR18054591	SRP360233	Illumina NovaSeq 6000	PAIRED
SRR18061866	SRP360403	Illumina HiSeq 3000	PAIRED
SRR18061868	SRP360403	Illumina HiSeq 3000	PAIRED
SRR18396489	SRP365041	Illumina NovaSeq 6000	SINGLE
SRR18396485	SRP365041	Illumina NovaSeq 6000	SINGLE
SRR18396487	SRP365041	Illumina NovaSeq 6000	SINGLE
SRR18396488	SRP365041	Illumina NovaSeq 6000	SINGLE
SRR18396490	SRP365041	Illumina NovaSeq 6000	SINGLE
SRR18396486	SRP365041	Illumina NovaSeq 6000	SINGLE
SRR18678187	SRP368093	DNBSEQ-G400	PAIRED
SRR18678188	SRP368093	DNBSEQ-G400	PAIRED
SRR18678189	SRP368093	DNBSEQ-G400	PAIRED
SRR18736318	SRP369941	DNBSEQ-G400	PAIRED
SRR18736320	SRP369941	DNBSEQ-G400	PAIRED
SRR18857740	SRP371555	Illumina HiSeq 4000	PAIRED
SRR18857741	SRP371555	Illumina HiSeq 4000	PAIRED
SRR18857742	SRP371555	Illumina HiSeq 4000	PAIRED
SRR18907603	SRP371996	Illumina NovaSeq 6000	PAIRED
SRR18907604	SRP371996	Illumina NovaSeq 6000	PAIRED
SRR18907605	SRP371996	Illumina NovaSeq 6000	PAIRED
SRR18922534	SRP372295	Illumina NovaSeq 6000	PAIRED
SRR18922535	SRP372295	Illumina NovaSeq 6000	PAIRED
SRR18938136	SRP372502	NextSeq 2000	SINGLE
SRR18938142	SRP372502	NextSeq 2000	SINGLE
SRR18938152	SRP372502	NextSeq 2000	SINGLE
SRR18938153	SRP372502	NextSeq 2000	SINGLE
SRR6823989	SRP134757	Illumina HiSeq 3000	PAIRED
SRR18970145	SRP372818	Illumina HiSeq 2000	PAIRED
SRR18970146	SRP372818	Illumina HiSeq 2000	PAIRED
SRR18970147	SRP372818	Illumina HiSeq 2000	PAIRED
SRR18970148	SRP372818	Illumina HiSeq 2000	PAIRED
SRR18970149	SRP372818	Illumina HiSeq 2000	PAIRED
SRR18970150	SRP372818	Illumina HiSeq 2000	PAIRED
SRR19034682	SRP373141	Illumina HiSeq 2000	PAIRED
SRR19034683	SRP373141	Illumina HiSeq 2000	PAIRED
SRR19034684	SRP373141	Illumina HiSeq 2000	PAIRED
SRR19034688	SRP373141	Illumina HiSeq 2000	PAIRED
SRR19034689	SRP373141	Illumina HiSeq 2000	PAIRED
SRR19034690	SRP373141	Illumina HiSeq 2000	PAIRED
SRR19594788	SRP379302	Illumina HiSeq 4000	PAIRED
SRR19594789	SRP379302	Illumina HiSeq 4000	PAIRED
SRR19594790	SRP379302	Illumina HiSeq 4000	PAIRED
SRR19511184	SRP378083	Illumina HiSeq 2500	PAIRED
SRR19511190	SRP378083	Illumina HiSeq 2500	PAIRED
SRR19511196	SRP378083	Illumina HiSeq 2500	PAIRED
SRR19762105	SRP382863	BGISEQ-500	SINGLE
SRR19762106	SRP382863	BGISEQ-500	SINGLE
SRR19762108	SRP382863	BGISEQ-500	SINGLE
SRR19879479	SRP383858	HiSeq X Ten	PAIRED
SRR19879480	SRP383858	HiSeq X Ten	PAIRED
SRR19909307	SRP384386	Illumina HiSeq 4000	PAIRED
SRR19909308	SRP384386	Illumina HiSeq 4000	PAIRED
SRR19909310	SRP384386	Illumina HiSeq 4000	PAIRED
SRR20020469	SRP385330	Illumina NovaSeq 6000	PAIRED
SRR20020470	SRP385330	Illumina NovaSeq 6000	PAIRED
SRR20020468	SRP385330	Illumina NovaSeq 6000	PAIRED
SRR7013800	SRP140625	NextSeq 500	PAIRED
SRR7013801	SRP140625	NextSeq 500	PAIRED
SRR20077432	SRP385878	NextSeq 500	PAIRED
SRR20077433	SRP385878	NextSeq 500	PAIRED
SRR20680340	SRP388466	Illumina HiSeq 3000	SINGLE
SRR20680343	SRP388466	Illumina HiSeq 3000	SINGLE
SRR20680344	SRP388466	Illumina HiSeq 3000	SINGLE
SRR20707625	SRP388745	HiSeq X Ten	PAIRED
SRR20707627	SRP388745	HiSeq X Ten	PAIRED
SRR21278485	SRP394453	Illumina NovaSeq 6000	PAIRED
SRR21278486	SRP394453	Illumina NovaSeq 6000	PAIRED
SRR21278487	SRP394453	Illumina NovaSeq 6000	PAIRED
SRR21278488	SRP394453	Illumina NovaSeq 6000	PAIRED
SRR21278489	SRP394453	Illumina NovaSeq 6000	PAIRED
SRR21430636	SRP395812	NextSeq 500	SINGLE
SRR21494605	SRP396344	DNBSEQ-G400	PAIRED
SRR21508955	SRP396489	Illumina HiSeq 2000	PAIRED
SRR21508956	SRP396489	Illumina HiSeq 2000	PAIRED
SRR21508957	SRP396489	Illumina HiSeq 2000	PAIRED
SRR21621860	SRP397994	Illumina HiSeq 2500	PAIRED
SRR21621861	SRP397994	Illumina HiSeq 2500	PAIRED
SRR21676340	SRP398697	Illumina NovaSeq 6000	PAIRED
SRR21676341	SRP398697	Illumina NovaSeq 6000	PAIRED
SRR21676342	SRP398697	Illumina NovaSeq 6000	PAIRED
SRR21676343	SRP398697	Illumina NovaSeq 6000	PAIRED
SRR21676344	SRP398697	Illumina NovaSeq 6000	PAIRED
SRR21676345	SRP398697	Illumina NovaSeq 6000	PAIRED
SRR21676346	SRP398697	Illumina NovaSeq 6000	PAIRED
SRR21676347	SRP398697	Illumina NovaSeq 6000	PAIRED
SRR21676348	SRP398697	Illumina NovaSeq 6000	PAIRED
SRR21676349	SRP398697	Illumina NovaSeq 6000	PAIRED
SRR21676350	SRP398697	Illumina NovaSeq 6000	PAIRED
SRR21676351	SRP398697	Illumina NovaSeq 6000	PAIRED
SRR22100685	SRP405318	Illumina NovaSeq 6000	PAIRED
SRR22100683	SRP405318	Illumina NovaSeq 6000	PAIRED
SRR22100684	SRP405318	Illumina NovaSeq 6000	PAIRED
SRR9103033	SRP150307	Illumina HiSeq 2500	SINGLE
SRR9103038	SRP150307	Illumina HiSeq 2500	SINGLE
SRR22378047	SRP409216	Illumina HiSeq 2000	SINGLE
SRR22381482	SRP409257	Illumina HiSeq 2000	SINGLE
SRR22409046	SRP409811	Illumina NovaSeq 6000	PAIRED
SRR22409047	SRP409811	Illumina NovaSeq 6000	PAIRED
SRR22409048	SRP409811	Illumina NovaSeq 6000	PAIRED
SRR22409049	SRP409811	Illumina NovaSeq 6000	PAIRED
SRR22409050	SRP409811	Illumina NovaSeq 6000	PAIRED
SRR22409051	SRP409811	Illumina NovaSeq 6000	PAIRED
SRR22557588	SRP411741	Illumina NovaSeq 6000	PAIRED
SRR22557589	SRP411741	Illumina NovaSeq 6000	PAIRED
SRR22557590	SRP411741	Illumina NovaSeq 6000	PAIRED
SRR22560454	SRP411808	Illumina HiSeq 2000	PAIRED
SRR22560455	SRP411808	Illumina HiSeq 2000	PAIRED
SRR22801388	SRP413620	Illumina HiSeq 2000	PAIRED
SRR22827932	SRP414107	DNBSEQ-T7	PAIRED
SRR22827933	SRP414107	DNBSEQ-T7	PAIRED
SRR22827934	SRP414107	DNBSEQ-T7	PAIRED
SRR22889434	SRP414759	Illumina HiSeq 2000	PAIRED
SRR22889435	SRP414759	Illumina HiSeq 2000	PAIRED
SRR22889436	SRP414759	Illumina HiSeq 2000	PAIRED
SRR22985214	SRP415957	DNBSEQ-G400	PAIRED
SRR22985215	SRP415957	DNBSEQ-G400	PAIRED
SRR22895731	SRP414910	Illumina NovaSeq 6000	PAIRED
SRR22895732	SRP414910	Illumina NovaSeq 6000	PAIRED
SRR23280622	SRP420176	Illumina NovaSeq 6000	PAIRED
SRR23280623	SRP420176	Illumina NovaSeq 6000	PAIRED
SRR23280624	SRP420176	Illumina NovaSeq 6000	PAIRED
SRR23280625	SRP420176	Illumina NovaSeq 6000	PAIRED
SRR23978584	SRP429485	Illumina NovaSeq 6000	PAIRED
SRR24107316	SRP431510	NextSeq 500	PAIRED
SRR24107317	SRP431510	NextSeq 500	PAIRED
SRR24107318	SRP431510	NextSeq 500	PAIRED
SRR24201564	SRP433121	Illumina NovaSeq 6000	PAIRED
SRR24201565	SRP433121	Illumina NovaSeq 6000	PAIRED
SRR24517643	SRP437277	Illumina NovaSeq 6000	PAIRED
SRR24517644	SRP437277	Illumina NovaSeq 6000	PAIRED
SRR24517645	SRP437277	Illumina NovaSeq 6000	PAIRED
SRR24894441	SRP442841	MGISEQ-2000RS	SINGLE
SRR24775098	SRP440430	Illumina NovaSeq 6000	PAIRED
SRR24775099	SRP440430	Illumina NovaSeq 6000	PAIRED
SRR24775100	SRP440430	Illumina NovaSeq 6000	PAIRED
SRR24907489	SRP443121	Illumina NovaSeq 6000	PAIRED
SRR24907490	SRP443121	Illumina NovaSeq 6000	PAIRED
SRR24967160	SRP444791	Illumina NovaSeq 6000	PAIRED
SRR25114323	SRP447099	Illumina NovaSeq 6000	PAIRED
SRR25114324	SRP447099	Illumina NovaSeq 6000	PAIRED
SRR25114325	SRP447099	Illumina NovaSeq 6000	PAIRED
SRR25388500	SRP450848	Illumina NovaSeq 6000	PAIRED
SRR25408172	SRP451186	HiSeq X Ten	PAIRED
SRR25408173	SRP451186	HiSeq X Ten	PAIRED
SRR25408174	SRP451186	HiSeq X Ten	PAIRED
SRR25939962	SRP459094	Illumina NovaSeq 6000	PAIRED
SRR25939965	SRP459094	Illumina NovaSeq 6000	PAIRED
SRR26160518	SRP462973	MGISEQ-2000RS	PAIRED
SRR26160519	SRP462973	MGISEQ-2000RS	PAIRED
SRR26160522	SRP462973	MGISEQ-2000RS	PAIRED
SRR26160523	SRP462973	MGISEQ-2000RS	PAIRED
SRR26393332	SRP466490	DNBSEQ-T7	PAIRED
SRR26393333	SRP466490	DNBSEQ-T7	PAIRED
SRR26393334	SRP466490	DNBSEQ-T7	PAIRED
SRR26965675	SRP474594	Illumina NovaSeq 6000	PAIRED
SRR27199149	SRP477793	Illumina NovaSeq 6000	PAIRED
SRR27325806	SRP479649	Illumina NovaSeq 6000	PAIRED
SRR27325803	SRP479649	Illumina NovaSeq 6000	PAIRED
SRR27325804	SRP479649	Illumina NovaSeq 6000	PAIRED
SRR27405805	SRP481018	Illumina NovaSeq 6000	PAIRED
SRR27405806	SRP481018	Illumina NovaSeq 6000	PAIRED
SRR27405807	SRP481018	Illumina NovaSeq 6000	PAIRED
SRR27504387	SRP483371	Illumina NovaSeq 6000	PAIRED
SRR27504388	SRP483371	Illumina NovaSeq 6000	PAIRED
SRR27504389	SRP483371	Illumina NovaSeq 6000	PAIRED

## Sheet: K562
Run	SRA study	Platform	Layout
SRR1771271	SRP052781	Illumina Genome Analyzer IIx	PAIRED
SRR7266898	SRP149838	Illumina HiSeq 2500	PAIRED
SRR7266899	SRP149838	Illumina HiSeq 2500	PAIRED
SRR8453563	SRP173372	Illumina HiSeq 4000	PAIRED
SRR8453567	SRP173372	Illumina HiSeq 4000	PAIRED
SRR8453571	SRP173372	Illumina HiSeq 4000	PAIRED
SRR8453575	SRP173372	Illumina HiSeq 4000	PAIRED
SRR8453579	SRP173372	Illumina HiSeq 4000	PAIRED
SRR8453583	SRP173372	Illumina HiSeq 4000	PAIRED
SRR12773452	SRP211748	Illumina HiSeq 4000	PAIRED
SRR12773453	SRP211748	Illumina HiSeq 4000	PAIRED
SRR3509663	SRP075198	Illumina HiSeq 2500	SINGLE
SRR11445511	SRP254490	NextSeq 500	PAIRED
SRR11445512	SRP254490	NextSeq 500	PAIRED
SRR12264608	SRP272472	Illumina NovaSeq 6000	PAIRED
SRR12264609	SRP272472	Illumina NovaSeq 6000	PAIRED
SRR12264610	SRP272472	Illumina NovaSeq 6000	PAIRED
SRR12264611	SRP272472	Illumina NovaSeq 6000	PAIRED
SRR12817784	SRP287264	NextSeq 500	SINGLE
SRR12817785	SRP287264	NextSeq 500	SINGLE
SRR13360798	SRP300474	HiSeq X Ten	PAIRED
SRR13360799	SRP300474	HiSeq X Ten	PAIRED
SRR13506297	SRP302852	HiSeq X Ten	PAIRED
SRR13506298	SRP302852	HiSeq X Ten	PAIRED
SRR13577091	SRP303806	Illumina NovaSeq 6000	PAIRED
SRR13577092	SRP303806	Illumina NovaSeq 6000	PAIRED
SRR14217412	SRP314536	Illumina NovaSeq 6000	PAIRED
SRR14217413	SRP314536	Illumina NovaSeq 6000	PAIRED
SRR14217414	SRP314536	Illumina NovaSeq 6000	PAIRED
SRR14255095	SRP315130	Illumina NovaSeq 6000	PAIRED
SRR14255096	SRP315130	Illumina NovaSeq 6000	PAIRED
SRR14255097	SRP315130	Illumina NovaSeq 6000	PAIRED
SRR14255104	SRP315130	Illumina NovaSeq 6000	PAIRED
SRR14255105	SRP315130	Illumina NovaSeq 6000	PAIRED
SRR15327120	SRP330888	HiSeq X Ten	PAIRED
SRR15327121	SRP330888	HiSeq X Ten	PAIRED
SRR15327122	SRP330888	HiSeq X Ten	PAIRED
SRR15327123	SRP330888	HiSeq X Ten	PAIRED
SRR15354883	SRP331243	Illumina HiSeq 2000	PAIRED
SRR15354884	SRP331243	Illumina HiSeq 2000	PAIRED
SRR15354885	SRP331243	Illumina HiSeq 2000	PAIRED
SRR15355405	SRP331263	Illumina NovaSeq 6000	PAIRED
SRR15355406	SRP331263	Illumina NovaSeq 6000	PAIRED
SRR18888850	SRP371735	Illumina NovaSeq 6000	PAIRED
SRR18888851	SRP371735	Illumina NovaSeq 6000	PAIRED
SRR18888852	SRP371735	Illumina NovaSeq 6000	PAIRED
SRR6354141	SRP120974	Illumina HiSeq 3000	SINGLE
SRR6354142	SRP120974	Illumina HiSeq 3000	SINGLE
SRR6354143	SRP120974	Illumina HiSeq 3000	SINGLE
SRR6354144	SRP120974	Illumina HiSeq 3000	SINGLE
SRR21307865	SRP394784	Illumina NovaSeq 6000	PAIRED
SRR21307866	SRP394784	Illumina NovaSeq 6000	PAIRED
SRR21307868	SRP394784	Illumina NovaSeq 6000	PAIRED
SRR22102449	SRP405367	Illumina HiSeq 2500	PAIRED
SRR22102450	SRP405367	Illumina HiSeq 2500	PAIRED
SRR22102451	SRP405367	Illumina HiSeq 2500	PAIRED
SRR22102452	SRP405367	Illumina HiSeq 2500	PAIRED
SRR22102453	SRP405367	Illumina HiSeq 2500	PAIRED
SRR22102455	SRP405367	Illumina HiSeq 2500	PAIRED
SRR22102456	SRP405367	Illumina HiSeq 2500	PAIRED
SRR22102457	SRP405367	Illumina HiSeq 2500	PAIRED
SRR22102454	SRP405367	Illumina HiSeq 2500	PAIRED
SRR22102458	SRP405367	Illumina HiSeq 2500	PAIRED
SRR22102459	SRP405367	Illumina HiSeq 2500	PAIRED
SRR22102460	SRP405367	Illumina HiSeq 2500	PAIRED
SRR22356850	SRP408938	Illumina NovaSeq 6000	PAIRED
SRR22356851	SRP408938	Illumina NovaSeq 6000	PAIRED
SRR22356852	SRP408938	Illumina NovaSeq 6000	PAIRED
SRR23050040	SRP417016	Illumina NovaSeq 6000	PAIRED
SRR23050043	SRP417016	Illumina NovaSeq 6000	PAIRED
SRR23050046	SRP417016	Illumina NovaSeq 6000	PAIRED
SRR23050049	SRP417016	Illumina NovaSeq 6000	PAIRED
SRR23050052	SRP417016	Illumina NovaSeq 6000	PAIRED
SRR23050055	SRP417016	Illumina NovaSeq 6000	PAIRED
SRR23073295	SRP417344	Illumina NovaSeq 6000	PAIRED
SRR23073296	SRP417344	Illumina NovaSeq 6000	PAIRED
SRR23073297	SRP417344	Illumina NovaSeq 6000	PAIRED
SRR23073302	SRP417346	Illumina NovaSeq 6000	PAIRED
SRR6308396	SRP125299	Illumina HiSeq 2500	SINGLE
SRR6308400	SRP125299	Illumina HiSeq 2500	SINGLE
SRR6308404	SRP125299	Illumina HiSeq 2500	SINGLE
SRR23073306	SRP417347	Illumina NovaSeq 6000	PAIRED
SRR23073307	SRP417347	Illumina NovaSeq 6000	PAIRED
SRR25463068	SRP439952	Illumina MiSeq	PAIRED
SRR25463069	SRP439952	Illumina MiSeq	PAIRED
SRR25463070	SRP439952	Illumina MiSeq	PAIRED
SRR24920371	SRP443696	HiSeq X Ten	PAIRED
SRR24920372	SRP443696	HiSeq X Ten	PAIRED
SRR24920373	SRP443696	HiSeq X Ten	PAIRED
SRR24920374	SRP443696	HiSeq X Ten	PAIRED
SRR24999756	SRP445426	Illumina NovaSeq 6000	PAIRED
SRR24999757	SRP445426	Illumina NovaSeq 6000	PAIRED
SRR24999758	SRP445426	Illumina NovaSeq 6000	PAIRED
SRR25113496	SRP447062	Illumina NovaSeq 6000	PAIRED
SRR25113497	SRP447062	Illumina NovaSeq 6000	PAIRED
SRR25113498	SRP447062	Illumina NovaSeq 6000	PAIRED
SRR25669324	SRP455669	Illumina NovaSeq 6000	PAIRED
SRR25669325	SRP455669	Illumina NovaSeq 6000	PAIRED
SRR25669323	SRP455669	Illumina NovaSeq 6000	PAIRED
SRR26341896	SRP465508	Illumina NovaSeq 6000	PAIRED
SRR26341897	SRP465508	Illumina NovaSeq 6000	PAIRED
SRR26341898	SRP465508	Illumina NovaSeq 6000	PAIRED
SRR7175407	SRP148068	Illumina HiSeq 4000	PAIRED

## Sheet: A549
Run	SRA study	Platform	Layout
SRR5587005	SRP107853	Illumina HiSeq 2000	PAIRED
SRR5587006	SRP107853	Illumina HiSeq 2000	PAIRED
SRR5587007	SRP107853	Illumina HiSeq 2000	PAIRED
SRR8809600	SRP189840	Illumina HiSeq 2500	SINGLE
SRR9310783	SRP201617	Illumina NovaSeq 6000	PAIRED
SRR9310784	SRP201617	Illumina NovaSeq 6000	PAIRED
SRR10009496	SRP218977	Illumina HiSeq 2500	PAIRED
SRR10071127	SRP220432	Illumina NovaSeq 6000	PAIRED
SRR10085880	SRP221045	Illumina NovaSeq 6000	PAIRED
SRR10831296	SRP239539	HiSeq X Ten	PAIRED
SRR10831297	SRP239539	HiSeq X Ten	PAIRED
SRR10831298	SRP239539	HiSeq X Ten	PAIRED
SRR6061829	SRP118721	Illumina HiSeq 2500	SINGLE
SRR6061830	SRP118721	Illumina HiSeq 2500	SINGLE
SRR6061831	SRP118721	Illumina HiSeq 2500	SINGLE
SRR11243122	SRP251672	NextSeq 500	PAIRED
SRR11243124	SRP251672	NextSeq 500	PAIRED
SRR11267812	SRP252023	Illumina NovaSeq 6000	PAIRED
SRR11267813	SRP252023	Illumina NovaSeq 6000	PAIRED
SRR11267814	SRP252023	Illumina NovaSeq 6000	PAIRED
SRR11581891	SRP257754	Illumina NovaSeq 6000	PAIRED
SRR11581892	SRP257754	Illumina NovaSeq 6000	PAIRED
SRR11581893	SRP257754	Illumina NovaSeq 6000	PAIRED
SRR12235061	SRP272209	NextSeq 500	SINGLE
SRR12235062	SRP272209	NextSeq 500	SINGLE
SRR12417810	SRP276980	Illumina NovaSeq 6000	PAIRED
SRR12417812	SRP276980	Illumina NovaSeq 6000	PAIRED
SRR12514551	SRP278736	Illumina NovaSeq 6000	PAIRED
SRR12514552	SRP278736	Illumina NovaSeq 6000	PAIRED
SRR12514553	SRP278736	Illumina NovaSeq 6000	PAIRED
SRR12721012	SRP285543	NextSeq 500	PAIRED
SRR12721013	SRP285543	NextSeq 500	PAIRED
SRR12806691	SRP286978	Illumina HiSeq 4000	PAIRED
SRR12806692	SRP286978	Illumina HiSeq 4000	PAIRED
SRR12806693	SRP286978	Illumina HiSeq 4000	PAIRED
SRR12831312	SRP287493	Illumina HiSeq 2500	SINGLE
SRR12831322	SRP287493	Illumina HiSeq 2500	SINGLE
SRR13506325	SRP302855	Illumina NovaSeq 6000	PAIRED
SRR13506326	SRP302855	Illumina NovaSeq 6000	PAIRED
SRR13506327	SRP302855	Illumina NovaSeq 6000	PAIRED
SRR13996317	SRP311177	Illumina NovaSeq 6000	PAIRED
SRR13996318	SRP311177	Illumina NovaSeq 6000	PAIRED
SRR14128265	SRP313103	Illumina NovaSeq 6000	PAIRED
SRR14128266	SRP313103	Illumina NovaSeq 6000	PAIRED
SRR14421888	SRP318459	Illumina HiSeq 2000	PAIRED
SRR14421889	SRP318459	Illumina HiSeq 2000	PAIRED
SRR14421890	SRP318459	Illumina HiSeq 2000	PAIRED
SRR6417885	SRP127520	Illumina HiSeq 2000	PAIRED
SRR6417886	SRP127520	Illumina HiSeq 2000	PAIRED
SRR6417887	SRP127520	Illumina HiSeq 2000	PAIRED
SRR14436573	SRP318631	Illumina NovaSeq 6000	PAIRED
SRR15429033	SRP332296	MGISEQ-2000RS	PAIRED
SRR15429034	SRP332296	MGISEQ-2000RS	PAIRED
SRR15429039	SRP332296	MGISEQ-2000RS	PAIRED
SRR15429043	SRP332296	MGISEQ-2000RS	PAIRED
SRR15429044	SRP332296	MGISEQ-2000RS	PAIRED
SRR15429066	SRP332296	MGISEQ-2000RS	PAIRED
SRR15429068	SRP332296	MGISEQ-2000RS	PAIRED
SRR15429070	SRP332296	MGISEQ-2000RS	PAIRED
SRR16027436	SRP338451	Illumina HiSeq 4000	PAIRED
SRR16318470	SRP341248	Illumina NovaSeq 6000	PAIRED
SRR16318471	SRP341248	Illumina NovaSeq 6000	PAIRED
SRR16318473	SRP341248	Illumina NovaSeq 6000	PAIRED
SRR16531807	SRP342672	Illumina HiSeq 4000	PAIRED
SRR16531808	SRP342672	Illumina HiSeq 4000	PAIRED
SRR16531809	SRP342672	Illumina HiSeq 4000	PAIRED
SRR16643759	SRP343910	Illumina NovaSeq 6000	PAIRED
SRR16643760	SRP343910	Illumina NovaSeq 6000	PAIRED
SRR16854255	SRP345036	Illumina NovaSeq 6000	PAIRED
SRR16854258	SRP345036	Illumina NovaSeq 6000	PAIRED
SRR16854259	SRP345036	Illumina NovaSeq 6000	PAIRED
SRR9654248	SRP156785	NextSeq 500	SINGLE
SRR9654249	SRP156785	NextSeq 500	SINGLE
SRR17066760	SRP348444	NextSeq 500	SINGLE
SRR17066761	SRP348444	NextSeq 500	SINGLE
SRR17066762	SRP348444	NextSeq 500	SINGLE
SRR17609150	SRP354949	Illumina NovaSeq 6000	PAIRED
SRR17609151	SRP354949	Illumina NovaSeq 6000	PAIRED
SRR17609152	SRP354949	Illumina NovaSeq 6000	PAIRED
SRR18166233	SRP361810	Illumina HiSeq 2500	SINGLE
SRR21831067	SRP363791	Illumina NovaSeq 6000	PAIRED
SRR21831071	SRP363791	Illumina NovaSeq 6000	PAIRED
SRR21831068	SRP363791	Illumina NovaSeq 6000	PAIRED
SRR21831070	SRP363791	Illumina NovaSeq 6000	PAIRED
SRR21831072	SRP363791	Illumina NovaSeq 6000	PAIRED
SRR18653183	SRP367813	Illumina NovaSeq 6000	PAIRED
SRR18653184	SRP367813	Illumina NovaSeq 6000	PAIRED
SRR7702549	SRP158126	Illumina HiSeq 2500	SINGLE
SRR7702550	SRP158126	Illumina HiSeq 2500	SINGLE
SRR7702551	SRP158126	Illumina HiSeq 2500	SINGLE
SRR18672943	SRP368005	Illumina NovaSeq 6000	PAIRED
SRR18672944	SRP368005	Illumina NovaSeq 6000	PAIRED
SRR18672945	SRP368005	Illumina NovaSeq 6000	PAIRED
SRR18885328	SRP371675	Illumina NovaSeq 6000	PAIRED
SRR18885329	SRP371675	Illumina NovaSeq 6000	PAIRED
SRR18885330	SRP371675	Illumina NovaSeq 6000	PAIRED
SRR18885334	SRP371675	Illumina NovaSeq 6000	PAIRED
SRR18885335	SRP371675	Illumina NovaSeq 6000	PAIRED
SRR18885336	SRP371675	Illumina NovaSeq 6000	PAIRED
SRR18885340	SRP371675	Illumina NovaSeq 6000	PAIRED
SRR18885341	SRP371675	Illumina NovaSeq 6000	PAIRED
SRR18885342	SRP371675	Illumina NovaSeq 6000	PAIRED
SRR18885343	SRP371675	Illumina NovaSeq 6000	PAIRED
SRR19241282	SRP375635	DNBSEQ-G400	PAIRED
SRR19241283	SRP375635	DNBSEQ-G400	PAIRED
SRR19241284	SRP375635	DNBSEQ-G400	PAIRED
SRR19663483	SRP381896	Illumina NovaSeq 6000	PAIRED
SRR19663484	SRP381896	Illumina NovaSeq 6000	PAIRED
SRR19663485	SRP381896	Illumina NovaSeq 6000	PAIRED
SRR19663486	SRP381896	Illumina NovaSeq 6000	PAIRED
SRR19663487	SRP381896	Illumina NovaSeq 6000	PAIRED
SRR19663488	SRP381896	Illumina NovaSeq 6000	PAIRED
SRR19663495	SRP381896	Illumina NovaSeq 6000	PAIRED
SRR19663496	SRP381896	Illumina NovaSeq 6000	PAIRED
SRR19663497	SRP381896	Illumina NovaSeq 6000	PAIRED
SRR19663499	SRP381896	Illumina NovaSeq 6000	PAIRED
SRR19663500	SRP381896	Illumina NovaSeq 6000	PAIRED
SRR19786452	SRP383135	Illumina NovaSeq 6000	PAIRED
SRR19786453	SRP383135	Illumina NovaSeq 6000	PAIRED
SRR19786457	SRP383135	Illumina NovaSeq 6000	PAIRED
SRR19786463	SRP383135	Illumina NovaSeq 6000	PAIRED
SRR19786464	SRP383135	Illumina NovaSeq 6000	PAIRED
SRR19786466	SRP383135	Illumina NovaSeq 6000	PAIRED
SRR19795693	SRP383311	Illumina NovaSeq 6000	PAIRED
SRR19795694	SRP383311	Illumina NovaSeq 6000	PAIRED
SRR19795695	SRP383311	Illumina NovaSeq 6000	PAIRED
SRR19978276	SRP384915	Illumina NovaSeq 6000	PAIRED
SRR19978277	SRP384915	Illumina NovaSeq 6000	PAIRED
SRR19978278	SRP384915	Illumina NovaSeq 6000	PAIRED
SRR20142142	SRP386256	NextSeq 550	PAIRED
SRR20142143	SRP386256	NextSeq 550	PAIRED
SRR20142144	SRP386256	NextSeq 550	PAIRED
SRR20706883	SRP388730	Illumina HiSeq 4000	PAIRED
SRR7765071	SRP159066	Illumina HiSeq 2000	PAIRED
SRR7765072	SRP159066	Illumina HiSeq 2000	PAIRED
SRR20715336	SRP388817	Illumina HiSeq 3000	PAIRED
SRR20715337	SRP388817	Illumina HiSeq 3000	PAIRED
SRR20715338	SRP388817	Illumina HiSeq 3000	PAIRED
SRR21047483	SRP392144	BGISEQ-500	SINGLE
SRR21047484	SRP392144	BGISEQ-500	SINGLE
SRR21047485	SRP392144	BGISEQ-500	SINGLE
SRR21504231	SRP396445	Illumina NovaSeq 6000	PAIRED
SRR21504232	SRP396445	Illumina NovaSeq 6000	PAIRED
SRR21504233	SRP396445	Illumina NovaSeq 6000	PAIRED
SRR21082937	SRP392485	Illumina NovaSeq 6000	PAIRED
SRR21082938	SRP392485	Illumina NovaSeq 6000	PAIRED
SRR21082939	SRP392485	Illumina NovaSeq 6000	PAIRED
SRR21237861	SRP394380	Illumina HiSeq 2500	PAIRED
SRR21237863	SRP394380	Illumina HiSeq 2500	PAIRED
SRR21237866	SRP394380	Illumina HiSeq 2500	PAIRED
SRR21237869	SRP394380	Illumina HiSeq 2500	PAIRED
SRR21237874	SRP394380	Illumina HiSeq 2500	PAIRED
SRR21237879	SRP394380	Illumina HiSeq 2500	PAIRED
SRR21524804	SRP396616	NextSeq 500	PAIRED
SRR22927308	SRP415175	Illumina NovaSeq 6000	PAIRED
SRR22927335	SRP415175	Illumina HiSeq 2500	SINGLE
SRR22927336	SRP415175	Illumina HiSeq 2500	SINGLE
SRR22927337	SRP415175	Illumina HiSeq 2500	SINGLE
SRR22927310	SRP415175	Illumina NovaSeq 6000	PAIRED
SRR22927312	SRP415175	Illumina NovaSeq 6000	PAIRED
SRR23047921	SRP416959	Illumina NovaSeq 6000	PAIRED
SRR23047922	SRP416959	Illumina NovaSeq 6000	PAIRED
SRR23047923	SRP416959	Illumina NovaSeq 6000	PAIRED
SRR23049580	SRP417020	Illumina HiSeq 2500	PAIRED
SRR23049581	SRP417020	Illumina HiSeq 2500	PAIRED
SRR23049582	SRP417020	Illumina HiSeq 2500	PAIRED
SRR23596912	SRP424091	Illumina NovaSeq 6000	PAIRED
SRR23596913	SRP424091	Illumina NovaSeq 6000	PAIRED
SRR23596914	SRP424091	Illumina NovaSeq 6000	PAIRED
SRR23362174	SRP424206	Illumina NovaSeq 6000	PAIRED
SRR23362186	SRP424206	Illumina NovaSeq 6000	PAIRED
SRR23362187	SRP424206	Illumina NovaSeq 6000	PAIRED
SRR23362188	SRP424206	Illumina NovaSeq 6000	PAIRED
SRR23362175	SRP424206	Illumina NovaSeq 6000	PAIRED
SRR23640712	SRP424942	Illumina HiSeq 4000	PAIRED
SRR23640713	SRP424942	Illumina HiSeq 4000	PAIRED
SRR23640714	SRP424942	Illumina HiSeq 4000	PAIRED
SRR23640718	SRP424942	Illumina HiSeq 4000	PAIRED
SRR23640719	SRP424942	Illumina HiSeq 4000	PAIRED
SRR23640720	SRP424942	Illumina HiSeq 4000	PAIRED
SRR24010008	SRP430039	MGISEQ-2000RS	PAIRED
SRR24091438	SRP431247	Illumina NovaSeq 6000	PAIRED
SRR24091439	SRP431247	Illumina NovaSeq 6000	PAIRED
SRR24091451	SRP431247	Illumina NovaSeq 6000	PAIRED
SRR24091456	SRP431247	Illumina NovaSeq 6000	PAIRED
SRR24091466	SRP431247	Illumina NovaSeq 6000	PAIRED
SRR24144784	SRP432221	Illumina NovaSeq 6000	PAIRED
SRR24144786	SRP432221	Illumina NovaSeq 6000	PAIRED
SRR24144788	SRP432221	Illumina NovaSeq 6000	PAIRED
SRR24882076	SRP441963	Illumina NovaSeq 6000	PAIRED
SRR24882077	SRP441963	Illumina NovaSeq 6000	PAIRED
SRR24974293	SRP444947	NextSeq 500	SINGLE
SRR24974294	SRP444947	NextSeq 500	SINGLE
SRR24974295	SRP444947	NextSeq 500	SINGLE
SRR25010530	SRP445595	NextSeq 500	SINGLE
SRR25010531	SRP445595	NextSeq 500	SINGLE
SRR25010532	SRP445595	NextSeq 500	SINGLE
SRR25445272	SRP451938	Illumina HiSeq 1500	SINGLE
SRR25445274	SRP451938	Illumina HiSeq 1500	SINGLE
SRR25445276	SRP451938	Illumina HiSeq 1500	SINGLE
SRR25445273	SRP451938	Illumina HiSeq 1500	SINGLE
SRR25445275	SRP451938	Illumina HiSeq 1500	SINGLE
SRR25445277	SRP451938	Illumina HiSeq 1500	SINGLE
SRR26552532	SRP468908	NextSeq 550	PAIRED
SRR26552533	SRP468908	NextSeq 550	PAIRED
SRR26552534	SRP468908	NextSeq 550	PAIRED
SRR26623031	SRP469539	NextSeq 550	SINGLE
SRR26623036	SRP469539	NextSeq 550	SINGLE
SRR26623039	SRP469539	NextSeq 550	SINGLE
SRR26623044	SRP469539	NextSeq 550	SINGLE
SRR26842478	SRP472187	Illumina NovaSeq 6000	PAIRED
SRR26842479	SRP472187	Illumina NovaSeq 6000	PAIRED
SRR26842480	SRP472187	Illumina NovaSeq 6000	PAIRED
SRR26958156	SRP474430	Illumina NovaSeq 6000	PAIRED
SRR26958157	SRP474430	Illumina NovaSeq 6000	PAIRED
SRR26958158	SRP474430	Illumina NovaSeq 6000	PAIRED
SRR24911860	SRP443253	Illumina NovaSeq 6000	PAIRED
SRR24911861	SRP443253	Illumina NovaSeq 6000	PAIRED

## Sheet: U87
Run	SRA study	Platform	Layout
SRR1554247	SRP045611	Illumina HiSeq 2500	SINGLE
SRR1554248	SRP045611	Illumina HiSeq 2500	SINGLE
SRR1554249	SRP045611	Illumina HiSeq 2500	SINGLE
SRR1554240	SRP045611	Illumina HiSeq 2500	SINGLE
SRR1554241	SRP045611	Illumina HiSeq 2500	SINGLE
SRR1554242	SRP045611	Illumina HiSeq 2500	SINGLE
SRR3987844	SRP080367	Illumina HiSeq 4000	SINGLE
SRR3987845	SRP080367	Illumina HiSeq 4000	SINGLE
SRR6031884	SRP117568	Illumina HiSeq 4000	PAIRED
SRR6031885	SRP117568	Illumina HiSeq 4000	PAIRED
SRR6031886	SRP117568	Illumina NovaSeq 6000	PAIRED
SRR6078674	SRP118937	Illumina NovaSeq 6000	SINGLE
SRR6078675	SRP118937	Illumina NovaSeq 6000	SINGLE
SRR6078676	SRP118937	Illumina NovaSeq 6000	SINGLE
SRR6078677	SRP118937	Illumina NovaSeq 6000	SINGLE
SRR6078679	SRP118937	Illumina NovaSeq 6000	SINGLE
SRR6078680	SRP118937	Illumina HiSeq 4000	SINGLE
SRR6078682	SRP118937	Illumina HiSeq 4000	SINGLE
SRR6078684	SRP118937	Illumina HiSeq 4000	SINGLE
SRR6440531	SRP128040	Illumina HiSeq 2000	PAIRED
SRR6440532	SRP128040	Illumina HiSeq 2000	PAIRED
SRR6440533	SRP128040	Illumina HiSeq 2000	PAIRED
SRR6440534	SRP128040	Illumina HiSeq 2000	PAIRED
SRR6440535	SRP128040	Illumina HiSeq 2000	PAIRED
SRR6440536	SRP128040	Illumina HiSeq 2000	PAIRED
SRR6440537	SRP128040	Illumina HiSeq 2000	PAIRED
SRR6440538	SRP128040	Illumina HiSeq 2000	PAIRED
SRR6791766	SRP133645	Illumina HiSeq 4000	SINGLE
SRR6791767	SRP133645	Illumina HiSeq 4000	SINGLE
SRR6791768	SRP133645	Illumina HiSeq 4000	SINGLE
SRR7618720	SRP155706	Illumina Genome Analyzer	SINGLE
SRR7618721	SRP155706	Illumina Genome Analyzer	SINGLE
SRR7618722	SRP155706	Illumina Genome Analyzer	SINGLE
SRR7618723	SRP155706	Illumina Genome Analyzer	SINGLE
SRR8083967	SRP166295	Illumina HiSeq 2000	PAIRED
SRR8083970	SRP166295	Illumina HiSeq 2000	PAIRED
SRR10081949	SRP220725	Illumina HiSeq 4000	PAIRED
SRR10375706	SRP227557	Illumina HiSeq 4000	PAIRED
SRR10375704	SRP227557	Illumina HiSeq 4000	PAIRED
SRR10375705	SRP227557	Illumina HiSeq 4000	PAIRED
SRR10875476	SRP241678	HiSeq X Ten	PAIRED
SRR11783527	SRP261414	Illumina NovaSeq 6000	PAIRED
SRR11783528	SRP261414	Illumina NovaSeq 6000	PAIRED
SRR12282424	SRP273331	NextSeq 500	PAIRED
SRR12282426	SRP273331	NextSeq 500	PAIRED
SRR12282428	SRP273331	NextSeq 500	PAIRED
SRR12646327	SRP282498	BGISEQ-500	SINGLE
SRR12646328	SRP282498	BGISEQ-500	SINGLE
SRR12646329	SRP282498	BGISEQ-500	SINGLE
SRR12653642	SRP282607	BGISEQ-500	SINGLE
SRR12653643	SRP282607	BGISEQ-500	SINGLE
SRR12817586	SRP287254	NextSeq 500	PAIRED
SRR12817587	SRP287254	NextSeq 500	PAIRED
SRR12817588	SRP287254	NextSeq 500	PAIRED
SRR17182358	SRP292696	Illumina HiSeq 2000	PAIRED
SRR17182359	SRP292696	Illumina HiSeq 2000	PAIRED
SRR14475440	SRP319064	HiSeq X Ten	SINGLE
SRR14475441	SRP319064	HiSeq X Ten	SINGLE
SRR17022358	SRP347515	Illumina NovaSeq 6000	PAIRED
SRR17022359	SRP347515	Illumina NovaSeq 6000	PAIRED
SRR17022361	SRP347515	Illumina NovaSeq 6000	PAIRED
SRR17022363	SRP347515	Illumina NovaSeq 6000	PAIRED
SRR17022364	SRP347515	Illumina NovaSeq 6000	PAIRED
SRR17022366	SRP347515	Illumina NovaSeq 6000	PAIRED
SRR18318579	SRP363881	NextSeq 500	PAIRED
SRR18318580	SRP363881	NextSeq 500	PAIRED
SRR18318582	SRP363881	NextSeq 500	PAIRED
SRR18318584	SRP363881	NextSeq 500	PAIRED
SRR18430486	SRP365272	Illumina NovaSeq 6000	PAIRED
SRR18430487	SRP365272	Illumina NovaSeq 6000	PAIRED
SRR18430488	SRP365272	Illumina NovaSeq 6000	PAIRED
SRR18430489	SRP365272	Illumina NovaSeq 6000	PAIRED
SRR18430490	SRP365272	Illumina NovaSeq 6000	PAIRED
SRR18430492	SRP365272	Illumina NovaSeq 6000	PAIRED
SRR18430493	SRP365272	Illumina NovaSeq 6000	PAIRED
SRR19146889	SRP374400	Illumina HiSeq 2500	PAIRED
SRR19146890	SRP374400	Illumina HiSeq 2500	PAIRED
SRR19146891	SRP374400	Illumina HiSeq 2500	PAIRED
SRR22527287	SRP411344	Illumina NovaSeq 6000	PAIRED
SRR22527288	SRP411344	Illumina NovaSeq 6000	PAIRED
SRR22527289	SRP411344	Illumina NovaSeq 6000	PAIRED
SRR22939440	SRP415363	Illumina HiSeq 4000	PAIRED
SRR22939441	SRP415363	Illumina HiSeq 4000	PAIRED
SRR22939442	SRP415363	Illumina HiSeq 4000	PAIRED
SRR24754650	SRP439920	Illumina HiSeq 4000	PAIRED
SRR24754651	SRP439920	Illumina HiSeq 4000	PAIRED
SRR24754652	SRP439920	Illumina HiSeq 4000	PAIRED
SRR25238447	SRP448628	Illumina NovaSeq 6000	PAIRED
SRR25238448	SRP448628	Illumina NovaSeq 6000	PAIRED
SRR25238449	SRP448628	Illumina NovaSeq 6000	PAIRED
