# Supplementary material for: Short-read RNA-seq yields lower estimates of A-to-I RNA editing levels than long-read cDNA sequencing
Source: Adv Biotechnol (Singap). 2026 Jul 22;4(3):27. doi: 10.1007/s44307-026-00123-w (PMC13391985; doi:10.1007/s44307-026-00123-w)
Supplement: Supplementary file 5 — Supplementary Material 5. [file 44307_2026_123_MOESM5_ESM.xlsx]

## Sheet: NGS RNA-seq
Table S4. The list of paired NGS and LRS RNA-seq data used in Figure 6.
Run	SRA Study	GEO accession	Assay Type	BioProject	BioSample	Cell line	Experiment	LibraryLayout	LibrarySelection	Platform
SRR30947472	SRP537843	GSE303762	RNA-Seq	PRJNA1171488	SAMN44246624	SHP-77	SRX26350036	PAIRED	cDNA	ILLUMINA
SRR30947473	SRP537843	GSE303762	RNA-Seq	PRJNA1171488	SAMN44246623	NCI-H526	SRX26350035	PAIRED	cDNA	ILLUMINA
SRR30947474	SRP537843	GSE303762	RNA-Seq	PRJNA1171488	SAMN44246621	NCI-H69	SRX26350033	PAIRED	cDNA	ILLUMINA
SRR30947477	SRP537843	GSE303762	RNA-Seq	PRJNA1171488	SAMN44246622	NCI-H211	SRX26350034	PAIRED	cDNA	ILLUMINA
SRR30947483	SRP537843	GSE303762	RNA-Seq	PRJNA1171488	SAMN44246620	NCI-H146	SRX26350024	PAIRED	cDNA	ILLUMINA
SRR30947495	SRP537843	GSE303762	RNA-Seq	PRJNA1171488	SAMN44246619	NCI-H2228	SRX26350013	PAIRED	cDNA	ILLUMINA
SRR30947506	SRP537843	GSE303762	RNA-Seq	PRJNA1171488	SAMN44246618	HCC827	SRX26350002	PAIRED	cDNA	ILLUMINA
SRR30947507	SRP537843	GSE303762	RNA-Seq	PRJNA1171488	SAMN44246617	NCI-H1975	SRX26350001	PAIRED	cDNA	ILLUMINA

## Sheet: LRS RNA-seq
Run	SRA Study	GEO accession	BioProject	BioSample	Cell line	Experiment	LibraryLayout	LibrarySelection	Platform
SRR31770138	SRP537843	GSE303762	PRJNA1171488	SAMN44246623	NCI-H526	SRX27131839	SINGLE	cDNA	OXFORD_NANOPORE
SRR31770139	SRP537843	GSE303762	PRJNA1171488	SAMN44246622	NCI-H211	SRX27131838	SINGLE	cDNA	OXFORD_NANOPORE
SRR31770140	SRP537843	GSE303762	PRJNA1171488	SAMN44246621	NCI-H69	SRX27131837	SINGLE	cDNA	OXFORD_NANOPORE
SRR31770141	SRP537843	GSE303762	PRJNA1171488	SAMN44246624	SHP-77	SRX27131840	SINGLE	cDNA	OXFORD_NANOPORE
SRR31770142	SRP537843	GSE303762	PRJNA1171488	SAMN44246620	NCI-H146	SRX27131836	SINGLE	cDNA	OXFORD_NANOPORE
SRR31770143	SRP537843	GSE303762	PRJNA1171488	SAMN44246619	NCI-H2228	SRX27131835	SINGLE	cDNA	OXFORD_NANOPORE
SRR31770144	SRP537843	GSE303762	PRJNA1171488	SAMN44246618	HCC827	SRX27131834	SINGLE	cDNA	OXFORD_NANOPORE
SRR31770145	SRP537843	GSE303762	PRJNA1171488	SAMN44246617	NCI-H1975	SRX27131833	SINGLE	cDNA	OXFORD_NANOPORE
SRR31760972	SRP537843	GSE303762	PRJNA1171488	SAMN44246624	SHP-77	SRX27122807	SINGLE	cDNA	OXFORD_NANOPORE
SRR31760980	SRP537843	GSE303762	PRJNA1171488	SAMN44246624	SHP-77	SRX27122799	SINGLE	cDNA	OXFORD_NANOPORE
SRR31760981	SRP537843	GSE303762	PRJNA1171488	SAMN44246623	NCI-H526	SRX27122798	SINGLE	cDNA	OXFORD_NANOPORE
SRR31760982	SRP537843	GSE303762	PRJNA1171488	SAMN44246617	NCI-H1975	SRX27122797	SINGLE	cDNA	OXFORD_NANOPORE
SRR31760985	SRP537843	GSE303762	PRJNA1171488	SAMN44246622	NCI-H211	SRX27122794	SINGLE	cDNA	OXFORD_NANOPORE
SRR31760988	SRP537843	GSE303762	PRJNA1171488	SAMN44246621	NCI-H69	SRX27122791	SINGLE	cDNA	OXFORD_NANOPORE
SRR31760989	SRP537843	GSE303762	PRJNA1171488	SAMN44246621	NCI-H69	SRX27122790	SINGLE	cDNA	OXFORD_NANOPORE
SRR30947470	SRP537843	GSE303762	PRJNA1171488	SAMN44246618	HCC827	SRX26350038	SINGLE	cDNA	OXFORD_NANOPORE
SRR30947471	SRP537843	GSE303762	PRJNA1171488	SAMN44246617	NCI-H1975	SRX26350037	SINGLE	cDNA	OXFORD_NANOPORE
SRR30947482	SRP537843	GSE303762	PRJNA1171488	SAMN44246624	SHP-77	SRX26350026	SINGLE	cDNA	OXFORD_NANOPORE
SRR30947484	SRP537843	GSE303762	PRJNA1171488	SAMN44246622	NCI-H211	SRX26350023	SINGLE	cDNA	OXFORD_NANOPORE
SRR30947485	SRP537843	GSE303762	PRJNA1171488	SAMN44246621	NCI-H69	SRX26350022	SINGLE	cDNA	OXFORD_NANOPORE
SRR30947486	SRP537843	GSE303762	PRJNA1171488	SAMN44246623	NCI-H526	SRX26350025	SINGLE	cDNA	OXFORD_NANOPORE
SRR30947487	SRP537843	GSE303762	PRJNA1171488	SAMN44246620	NCI-H146	SRX26350021	SINGLE	cDNA	OXFORD_NANOPORE
SRR30947488	SRP537843	GSE303762	PRJNA1171488	SAMN44246619	NCI-H2228	SRX26350020	SINGLE	cDNA	OXFORD_NANOPORE
SRR30947489	SRP537843	GSE303762	PRJNA1171488	SAMN44246618	HCC827	SRX26350019	SINGLE	cDNA	OXFORD_NANOPORE
SRR30947490	SRP537843	GSE303762	PRJNA1171488	SAMN44246617	NCI-H1975	SRX26350018	SINGLE	cDNA	OXFORD_NANOPORE
SRR30947500	SRP537843	GSE303762	PRJNA1171488	SAMN44246623	NCI-H526	SRX26350007	SINGLE	cDNA	OXFORD_NANOPORE
SRR30947501	SRP537843	GSE303762	PRJNA1171488	SAMN44246622	NCI-H211	SRX26350006	SINGLE	cDNA	OXFORD_NANOPORE
SRR30947502	SRP537843	GSE303762	PRJNA1171488	SAMN44246621	NCI-H69	SRX26350005	SINGLE	cDNA	OXFORD_NANOPORE
SRR30947503	SRP537843	GSE303762	PRJNA1171488	SAMN44246624	SHP-77	SRX26350008	SINGLE	cDNA	OXFORD_NANOPORE
SRR30947504	SRP537843	GSE303762	PRJNA1171488	SAMN44246620	NCI-H146	SRX26350004	SINGLE	cDNA	OXFORD_NANOPORE
SRR30947505	SRP537843	GSE303762	PRJNA1171488	SAMN44246619	NCI-H2228	SRX26350003	SINGLE	cDNA	OXFORD_NANOPORE
SRR31760973	SRP537843	GSE303762	PRJNA1171488	SAMN44246618	HCC827	SRX27122806	SINGLE	cDNA	OXFORD_NANOPORE
SRR31760974	SRP537843	GSE303762	PRJNA1171488	SAMN44246618	HCC827	SRX27122805	SINGLE	cDNA	OXFORD_NANOPORE
SRR31760983	SRP537843	GSE303762	PRJNA1171488	SAMN44246623	NCI-H526	SRX27122796	SINGLE	cDNA	OXFORD_NANOPORE
SRR31760984	SRP537843	GSE303762	PRJNA1171488	SAMN44246623	NCI-H526	SRX27122795	SINGLE	cDNA	OXFORD_NANOPORE
SRR31760987	SRP537843	GSE303762	PRJNA1171488	SAMN44246622	NCI-H211	SRX27122792	SINGLE	cDNA	OXFORD_NANOPORE
SRR31760991	SRP537843	GSE303762	PRJNA1171488	SAMN44246620	NCI-H146	SRX27122788	SINGLE	cDNA	OXFORD_NANOPORE
SRR31760992	SRP537843	GSE303762	PRJNA1171488	SAMN44246620	NCI-H146	SRX27122787	SINGLE	cDNA	OXFORD_NANOPORE
