# Supplementary material for: Short-read RNA-seq yields lower estimates of A-to-I RNA editing levels than long-read cDNA sequencing
Source: Adv Biotechnol (Singap). 2026 Jul 22;4(3):27. doi: 10.1007/s44307-026-00123-w (PMC13391985; doi:10.1007/s44307-026-00123-w)
Supplement: Supplementary file 6 — Supplementary Material 6. [file 44307_2026_123_MOESM6_ESM.xlsx]

## Sheet: NGS RNA-seq
Table S5. The list of paired NGS and LRS RNA-seq data used in Figure S16.
Run	SRA Study	GEO accession	Assay Type	BioProject	BioSample	Cell line	Experiment	LibraryLayout	LibrarySelection	Platform
SRR307899	SRP007461	GSE90222	RNA-Seq	PRJNA30709	SAMN00634071	GM12878	SRX082566	PAIRED	cDNA	ILLUMINA
SRR307900	SRP007461	GSE90222	RNA-Seq	PRJNA30709	SAMN00634071	GM12878	SRX082566	PAIRED	cDNA	ILLUMINA
SRR315297	SRP007461	GSE90233	RNA-Seq	PRJNA30709	SAMN00672619	GM12878	SRX084664	PAIRED	cDNA	ILLUMINA
SRR315298	SRP007461	GSE90233	RNA-Seq	PRJNA30709	SAMN00672619	GM12878	SRX084664	PAIRED	cDNA	ILLUMINA
SRR3192400	SRP013565	GSE78554	RNA-Seq	PRJNA30709	SAMN04284327	GM12878	SRX1603385	PAIRED	cDNA	ILLUMINA
SRR3192401	SRP013565	GSE78554	RNA-Seq	PRJNA30709	SAMN04284326	GM12878	SRX1603386	PAIRED	cDNA	ILLUMINA
SRR3192403	SRP013565	GSE78553	RNA-Seq	PRJNA30709	SAMN04284327	GM12878	SRX1603388	PAIRED	cDNA	ILLUMINA
SRR3192406	SRP013565	GSE78555	RNA-Seq	PRJNA30709	SAMN04284326	GM12878	SRX1603390	PAIRED	cDNA	ILLUMINA
SRR6856280	SRP135989	GSE112007	RNA-Seq	PRJNA438935	SAMN08733772	HeLa	SRX3811394	PAIRED	cDNA	ILLUMINA
SRR6856281	SRP135989	GSE112007	RNA-Seq	PRJNA438935	SAMN08733771	HeLa	SRX3811395	PAIRED	cDNA	ILLUMINA
SRR6856282	SRP135989	GSE112007	RNA-Seq	PRJNA438935	SAMN08733769	HeLa	SRX3811396	PAIRED	cDNA	ILLUMINA
SRR14308678	SRP316009	GSE173171	RNA-Seq	PRJNA724033	SAMN18839335	HeLa	SRX10664053	PAIRED	cDNA	ILLUMINA
SRR14308680	SRP316009	GSE173171	RNA-Seq	PRJNA724033	SAMN18839333	HeLa	SRX10664055	PAIRED	cDNA	ILLUMINA
SRR15733480	SRP335902	GSE183535	RNA-Seq	PRJNA761147	SAMN21245004	HeLa	SRX12026890	PAIRED	cDNA	ILLUMINA
SRR15733482	SRP335902	GSE183535	RNA-Seq	PRJNA761147	SAMN21245006	HeLa	SRX12026892	PAIRED	cDNA	ILLUMINA
SRR15733484	SRP335902	GSE183535	RNA-Seq	PRJNA761147	SAMN21245008	HeLa	SRX12026894	PAIRED	cDNA	ILLUMINA
SRR15733485	SRP335902	GSE183535	RNA-Seq	PRJNA761147	SAMN21245009	HeLa	SRX12026895	PAIRED	cDNA	ILLUMINA
SRR15733492	SRP335902	GSE183535	RNA-Seq	PRJNA761147	SAMN21245016	HeLa	SRX12026902	PAIRED	cDNA	ILLUMINA
SRR15733494	SRP335902	GSE183535	RNA-Seq	PRJNA761147	SAMN21245018	HeLa	SRX12026904	PAIRED	cDNA	ILLUMINA
SRR16531798	SRP342672	GSE186370	RNA-Seq	PRJNA773654	SAMN22503470	HeLa	SRX12734408	PAIRED	cDNA	ILLUMINA
SRR16531799	SRP342672	GSE186370	RNA-Seq	PRJNA773654	SAMN22503471	HeLa	SRX12734409	PAIRED	cDNA	ILLUMINA
SRR16531800	SRP342672	GSE186370	RNA-Seq	PRJNA773654	SAMN22503473	HeLa	SRX12734410	PAIRED	cDNA	ILLUMINA

## Sheet: LRS RNA-seq
#The GM12878 LRS RNA-seq data was doanloaded from https://github.com/nanopore-wgs-consortium/NA12878.
Run	SRA Study	GEO accession	BioProject	BioSample	Cell line	Experiment	LibraryLayout	LibrarySelection	Platform
SRR30762264	SRP534081	GSE277764	PRJNA1163900	SAMN43878904	HeLa	SRX26164616	SINGLE	cDNA	OXFORD_NANOPORE
SRR30762265	SRP534081	GSE277764	PRJNA1163900	SAMN43878905	HeLa	SRX26164615	SINGLE	cDNA	OXFORD_NANOPORE
SRR30762266	SRP534081	GSE277764	PRJNA1163900	SAMN43878906	HeLa	SRX26164614	SINGLE	cDNA	OXFORD_NANOPORE
SRR30762267	SRP534081	GSE277764	PRJNA1163900	SAMN43878907	HeLa	SRX26164613	SINGLE	cDNA	OXFORD_NANOPORE
